# Supplementary material for: The RNA-binding protein ROD1/PTBP3 cotranscriptionally defines AID-loading sites to mediate antibody class switch in mammalian genomes
Source: Cell Res. 2018 Aug 24;28(10):981–95. doi: 10.1038/s41422-018-0076-9 (PMC6170407; doi:10.1038/s41422-018-0076-9)
Supplement: Supplementary file 21 — Supplementary information, Table S2 [file 41422_2018_76_MOESM21_ESM.xlsx]

## Sheet: AID
Supplementary Table 2: AID CLIP-seq targets in LPS-activated B cell.
Gene Name	Peak location	Peak Strand
Rp1	chr1:4328300-4328320	-
Tcea1	chr1:4873080-4873100	+
Atp6v1h	chr1:5115620-5115640	+
Sntg1	chr1:8572220-8572240	-
Snhg6	chr1:9932560-9932600	-
Snord87	chr1:9932560-9932600	-
Slco5a1	chr1:12875400-12875420	-
Ncoa2	chr1:13362720-13362740	-
Ncoa2	chr1:13362800-13362820	-
Ncoa2	chr1:13363680-13363700	-
Kcnb2	chr1:15602020-15602040	+
Rpl7	chr1:16092780-16092800	-
Ube2w	chr1:16596100-16596120	-
Ube2w	chr1:16596820-16596840	-
Tceb1	chr1:16641380-16641400	-
Tram2	chr1:21047880-21047900	-
Kcnq5	chr1:21777280-21777300	-
Kcnq5	chr1:21778140-21778180	-
Kcnq5	chr1:21778220-21778240	-
Kcnq5	chr1:21799620-21799640	-
Kcnq5	chr1:21924000-21924020	-
Kcnq5	chr1:21934560-21934580	-
Rims1	chr1:22278540-22278560	-
Rims1	chr1:22310540-22310560	-
Mir30c-2	chr1:23298540-23298560	+
Col9a1	chr1:24254480-24254500	+
Bai3	chr1:25617040-25617060	-
Khdrbs2	chr1:32514640-32514660	+
Prim2	chr1:33674560-33674580	-
Prim2	chr1:33674860-33674880	-
Zfp451	chr1:33858380-33858400	-
Fam168b	chr1:34870720-34870740	-
Fam168b	chr1:34872320-34872340	-
Fam168b	chr1:34872700-34872720	-
Fam168b	chr1:34872840-34872860	-
Fam168b	chr1:34887780-34887800	-
Arid5a	chr1:36365880-36365900	+
Arid5a	chr1:36365980-36366000	+
Arid5a	chr1:36366020-36366040	+
Arid5a	chr1:36374400-36374420	+
Arid5a	chr1:36376280-36376300	+
Tmem131	chr1:36857320-36857340	-
Tmem131	chr1:36904580-36904600	-
Tmem131	chr1:36905380-36905400	-
Tmem131	chr1:36905740-36905760	-
Tmem131	chr1:36905920-36905940	-
Tmem131	chr1:36909560-36909580	-
Tmem131	chr1:36921620-36921640	-
Tmem131	chr1:36927420-36927440	-
Tmem131	chr1:36931340-36931360	-
Tmem131	chr1:36962360-36962380	-
Tmem131	chr1:36965100-36965120	-
Tmem131	chr1:36980440-36980460	-
Tmem131	chr1:36981960-36981980	-
Tmem131	chr1:36990380-36990400	-
Tmem131	chr1:36994640-36994660	-
Mgat4a	chr1:37499200-37499220	-
Mgat4a	chr1:37499840-37499860	-
Mgat4a	chr1:37527840-37527860	-
Txndc9	chr1:38047560-38047580	-
Tbc1d8	chr1:39502420-39502440	-
Snord89	chr1:39605620-39605640	-
Snord89	chr1:39605660-39605680	-
Map4k4	chr1:39962800-39962820	+
Map4k4	chr1:39969200-39969220	+
Map4k4	chr1:39974780-39974800	+
Map4k4	chr1:39980620-39980640	+
Il18rap	chr1:40579500-40579520	+
AI597479	chr1:43170500-43170520	+
Nck2	chr1:43626920-43626940	+
Uxs1	chr1:43818400-43818420	-
Gulp1	chr1:44699300-44699320	+
Col5a2	chr1:45545700-45545720	-
Wdr75	chr1:45854140-45854160	+
Myo1b	chr1:51890260-51890280	-
Stat4	chr1:52084620-52084640	+
Stat1	chr1:52179960-52179980	+
Stat1	chr1:52182980-52183000	+
Stat1	chr1:52183400-52183420	+
Stat1	chr1:52184360-52184380	+
Stat1	chr1:52188300-52188320	+
Stat1	chr1:52194140-52194160	+
Stat1	chr1:52196040-52196060	+
Stat1	chr1:52197080-52197100	+
Stat1	chr1:52197400-52197420	+
Stat1	chr1:52200180-52200200	+
Stat1	chr1:52201480-52201500	+
Stat1	chr1:52204780-52204800	+
Stat1	chr1:52205860-52205880	+
Stat1	chr1:52206820-52206840	+
Stat1	chr1:52208140-52208160	+
Stat1	chr1:52209960-52209980	+
Stat1	chr1:52210600-52210620	+
Stat1	chr1:52210780-52210800	+
Stat1	chr1:52211820-52211840	+
Stat1	chr1:52211880-52211900	+
Stat1	chr1:52213100-52213120	+
Stat1	chr1:52213660-52213680	+
Stat1	chr1:52215860-52215880	+
Gls	chr1:52242200-52242220	-
Gls	chr1:52244340-52244360	-
Gls	chr1:52282780-52282800	-
Gls	chr1:52283940-52283960	-
Stk17b	chr1:53814280-53814300	-
Ankrd44	chr1:54833080-54833100	-
Ankrd44	chr1:54842300-54842320	-
Ankrd44	chr1:54901000-54901020	-
Ankrd44	chr1:54920400-54920420	-
Ankrd44	chr1:54922500-54922520	-
Ankrd44	chr1:54940280-54940300	-
Ankrd44	chr1:54940480-54940500	-
Ankrd44	chr1:54964660-54964680	-
Ankrd44	chr1:54974020-54974040	-
Aox4	chr1:58306060-58306080	+
Aox3l1	chr1:58429600-58429620	+
Bzw1	chr1:58460460-58460480	+
Bzw1	chr1:58462000-58462020	+
Clk1	chr1:58471840-58471860	-
Clk1	chr1:58477980-58478000	-
Clk1	chr1:58479400-58479420	-
Ndufb3	chr1:58651120-58651140	+
Cflar	chr1:58774320-58774340	+
Cflar	chr1:58774540-58774560	+
Cflar	chr1:58775120-58775140	+
Casp8	chr1:58903100-58903120	+
Nop58	chr1:59748780-59748800	+
Snord70	chr1:59748820-59748840	+
Nop58	chr1:59748820-59748840	+
Nop58	chr1:59749360-59749380	+
Nop58	chr1:59749400-59749420	+
Nop58	chr1:59752400-59752420	+
Nop58	chr1:59761140-59761160	+
Snord11	chr1:59761620-59761660	+
Nop58	chr1:59761620-59761660	+
Snord11	chr1:59761680-59761700	+
Nop58	chr1:59761680-59761700	+
Pard3b	chr1:62423400-62423420	+
Nrp2	chr1:62817600-62817620	+
Nrp2	chr1:62864140-62864160	+
Ino80d	chr1:63096060-63096080	-
Ino80d	chr1:63096120-63096140	-
Eef1b2	chr1:63223760-63223780	+
Eef1b2	chr1:63224360-63224380	+
Eef1b2	chr1:63225280-63225300	+
Snora41	chr1:63225580-63225600	+
Eef1b2	chr1:63225580-63225600	+
Snora41	chr1:63225680-63225700	+
Eef1b2	chr1:63225680-63225700	+
Eef1b2	chr1:63226080-63226100	+
Creb1	chr1:64593240-64593260	+
Creb1	chr1:64633200-64633220	+
Creb1	chr1:64641740-64641760	+
Creb1	chr1:64644160-64644180	+
Ccnyl1	chr1:64764180-64764200	+
Unc80	chr1:66569840-66569860	+
Lancl1	chr1:67056180-67056200	-
Spag16	chr1:69909720-69909740	+
Bard1	chr1:71085980-71086000	-
Mreg	chr1:72242600-72242620	-
Rpl37a	chr1:72758760-72758780	+
Arpc2	chr1:74288220-74288240	+
Arpc2	chr1:74292820-74292840	+
Arpc2	chr1:74313800-74313820	+
Arpc2	chr1:74314360-74314380	+
Arpc2	chr1:74314520-74314540	+
Gm216	chr1:74412360-74412380	+
Ctdsp1	chr1:74440880-74440900	+
Mir26b	chr1:74440880-74440900	+
Ctdsp1	chr1:74442620-74442640	+
Vil1	chr1:74464820-74464840	+
Ttll4	chr1:74721360-74721380	+
Sgpp2	chr1:78362280-78362300	+
Farsb	chr1:78421740-78421760	-
Dock10	chr1:80506180-80506200	-
Dock10	chr1:80509140-80509160	-
Dock10	chr1:80603260-80603280	-
Dock10	chr1:80638640-80638660	-
Dock10	chr1:80658860-80658880	-
Dock10	chr1:80705060-80705080	-
Dock10	chr1:80725200-80725220	-
Dock10	chr1:80735540-80735560	-
Dock10	chr1:80740580-80740620	-
Dock10	chr1:80740680-80740700	-
Dock10	chr1:80740760-80740800	-
Dock10	chr1:80742220-80742240	-
Dock10	chr1:80742720-80742740	-
Col4a3	chr1:82631580-82631600	+
Col4a3	chr1:82631620-82631660	+
Agfg1	chr1:82841700-82841720	+
Agfg1	chr1:82845800-82845820	+
Agfg1	chr1:82847220-82847240	+
Agfg1	chr1:82871960-82871980	+
Agfg1	chr1:82881240-82881260	+
A530032D15Rik	chr1:85089000-85089020	-
A530032D15Rik	chr1:85099200-85099220	-
A530032D15Rik	chr1:85102580-85102600	-
A530032D15Rik	chr1:85102620-85102640	-
A530032D15Rik	chr1:85102660-85102680	-
A530032D15Rik	chr1:85104880-85104920	-
A530032D15Rik	chr1:85106360-85106380	-
C130026I21Rik	chr1:85262760-85262780	-
C130026I21Rik	chr1:85266480-85266500	-
C130026I21Rik	chr1:85266560-85266580	-
Sp110	chr1:87473580-87473600	-
Sp110	chr1:87475900-87475920	-
Sp110	chr1:87475980-87476000	-
Sp110	chr1:87486720-87486740	-
Sp110	chr1:87488200-87488220	-
Sp140	chr1:87497280-87497300	+
Sp140	chr1:87497560-87497580	+
Sp140	chr1:87497700-87497720	+
Sp140	chr1:87497840-87497900	+
Sp140	chr1:87498020-87498060	+
Sp140	chr1:87500840-87500860	+
Sp140	chr1:87501200-87501220	+
Sp140	chr1:87513020-87513040	+
Sp140	chr1:87540740-87540760	+
Sp100	chr1:87548040-87548060	+
Sp100	chr1:87550500-87550520	+
Sp100	chr1:87550720-87550740	+
Sp100	chr1:87564140-87564160	+
Sp100	chr1:87574880-87574900	+
Sp100	chr1:87580220-87580240	+
Sp100	chr1:87581640-87581660	+
Sp100	chr1:87581720-87581740	+
Sp100	chr1:87586460-87586480	+
Sp100	chr1:87586500-87586520	+
Sp100	chr1:87586580-87586600	+
Sp100	chr1:87586940-87586960	+
Sp100	chr1:87588920-87588940	+
Sp100	chr1:87594760-87594780	+
A630001G21Rik	chr1:87615260-87615280	-
A630001G21Rik	chr1:87615520-87615540	-
A630001G21Rik	chr1:87617320-87617360	-
A630001G21Rik	chr1:87617400-87617420	-
A630001G21Rik	chr1:87617700-87617720	-
A630001G21Rik	chr1:87618840-87618860	-
A630001G21Rik	chr1:87619140-87619160	-
A630001G21Rik	chr1:87619240-87619260	-
A630001G21Rik	chr1:87620880-87620900	-
A630001G21Rik	chr1:87626540-87626560	-
A630001G21Rik	chr1:87628040-87628060	-
A630001G21Rik	chr1:87629560-87629580	-
A630001G21Rik	chr1:87629820-87629840	-
A630001G21Rik	chr1:87630580-87630600	-
A630001G21Rik	chr1:87631100-87631120	-
A630001G21Rik	chr1:87631440-87631460	-
A630001G21Rik	chr1:87632680-87632700	-
Itm2c	chr1:87804260-87804280	+
Psmd1	chr1:87983860-87983880	+
Ncl	chr1:88247520-88247540	-
Snora75	chr1:88247740-88247860	-
Ncl	chr1:88247740-88247860	-
Ncl	chr1:88248580-88248660	-
Ncl	chr1:88249120-88249140	-
Ncl	chr1:88251320-88251340	-
Snord82	chr1:88252820-88252860	-
Ncl	chr1:88252820-88252860	-
Ncl	chr1:88252980-88253000	-
Ncl	chr1:88253160-88253180	-
Ncl	chr1:88253560-88253580	-
Ncl	chr1:88253640-88253720	-
Ptma	chr1:88423320-88423340	+
Ptma	chr1:88423740-88423760	+
Ptma	chr1:88423880-88423900	+
Ptma	chr1:88424000-88424020	+
Ptma	chr1:88424060-88424080	+
Ptma	chr1:88424580-88424600	+
Ptma	chr1:88425240-88425260	+
Ptma	chr1:88426160-88426180	+
Ptma	chr1:88426320-88426340	+
Cops7b	chr1:88487780-88487800	+
Eif4e2	chr1:89136100-89136120	+
Gigyf2	chr1:89234160-89234180	+
Inpp5d	chr1:89521420-89521440	+
Inpp5d	chr1:89533800-89533820	+
Inpp5d	chr1:89536020-89536040	+
Inpp5d	chr1:89539880-89539900	+
Inpp5d	chr1:89602960-89602980	+
Atg16l1	chr1:89673500-89673560	+
Atg16l1	chr1:89673660-89673680	+
Atg16l1	chr1:89673700-89673740	+
Sag	chr1:89725680-89725700	+
Dgkd	chr1:89760520-89760540	+
Dgkd	chr1:89778400-89778420	+
Dgkd	chr1:89788180-89788200	+
Dgkd	chr1:89788920-89788940	+
Dgkd	chr1:89811100-89811120	+
Dgkd	chr1:89811800-89811820	+
Dgkd	chr1:89839500-89839520	+
Dgkd	chr1:89840280-89840300	+
A730008H23Rik	chr1:90172900-90172920	-
Hjurp	chr1:90172900-90172920	-
A730008H23Rik	chr1:90173020-90173040	-
Hjurp	chr1:90173020-90173040	-
Agap1	chr1:91454320-91454340	+
Lrrfip1	chr1:92989040-92989060	+
Ube2f	chr1:93159700-93159720	+
Traf3ip1	chr1:93413780-93413800	+
Hdac4	chr1:93923360-93923380	-
Myeov2	chr1:94535420-94535440	-
Dtymk	chr1:95695220-95695240	-
Ing5	chr1:95709180-95709200	+
St8sia4	chr1:97509760-97509780	-
St8sia4	chr1:97517800-97517820	-
St8sia4	chr1:97548320-97548340	-
St8sia4	chr1:97550100-97550120	-
Pign	chr1:107472400-107472420	-
Pign	chr1:107474000-107474020	-
Pign	chr1:107474060-107474080	-
Pign	chr1:107474280-107474300	-
Pign	chr1:107474320-107474340	-
Pign	chr1:107513080-107513100	-
2310035C23Rik	chr1:107561380-107561400	+
2310035C23Rik	chr1:107630020-107630040	+
Phlpp1	chr1:108085360-108085380	+
Phlpp1	chr1:108085520-108085540	+
Phlpp1	chr1:108095780-108095800	+
Phlpp1	chr1:108096760-108096780	+
Phlpp1	chr1:108156860-108156880	+
Bcl2	chr1:108467980-108468000	-
Bcl2	chr1:108477720-108477740	-
Bcl2	chr1:108491220-108491240	-
Bcl2	chr1:108496820-108496860	-
Bcl2	chr1:108496900-108496940	-
Bcl2	chr1:108497000-108497020	-
Bcl2	chr1:108497080-108497100	-
Bcl2	chr1:108497240-108497260	-
Bcl2	chr1:108505060-108505080	-
Bcl2	chr1:108508140-108508160	-
Bcl2	chr1:108509520-108509540	-
Bcl2	chr1:108511720-108511740	-
Bcl2	chr1:108515120-108515140	-
Bcl2	chr1:108518880-108518900	-
Bcl2	chr1:108520300-108520340	-
Bcl2	chr1:108532220-108532240	-
Bcl2	chr1:108533360-108533380	-
Bcl2	chr1:108536520-108536540	-
Bcl2	chr1:108536560-108536580	-
Bcl2	chr1:108536860-108536880	-
Bcl2	chr1:108539620-108539640	-
Bcl2	chr1:108549040-108549060	-
Bcl2	chr1:108551620-108551640	-
Bcl2	chr1:108551760-108551780	-
Bcl2	chr1:108553800-108553820	-
Bcl2	chr1:108562480-108562520	-
Bcl2	chr1:108564160-108564180	-
Bcl2	chr1:108567200-108567220	-
Bcl2	chr1:108567440-108567460	-
Bcl2	chr1:108568120-108568140	-
Bcl2	chr1:108569100-108569120	-
Bcl2	chr1:108569360-108569380	-
Bcl2	chr1:108572680-108572700	-
Bcl2	chr1:108578900-108578920	-
Bcl2	chr1:108581420-108581440	-
Bcl2	chr1:108584840-108584860	-
Bcl2	chr1:108584900-108584920	-
Bcl2	chr1:108586360-108586380	-
Bcl2	chr1:108586520-108586540	-
Bcl2	chr1:108592480-108592500	-
Bcl2	chr1:108601160-108601180	-
Bcl2	chr1:108601260-108601280	-
Bcl2	chr1:108605340-108605360	-
Bcl2	chr1:108607260-108607280	-
Bcl2	chr1:108607980-108608000	-
Bcl2	chr1:108608720-108608740	-
Bcl2	chr1:108608780-108608800	-
Bcl2	chr1:108608860-108608880	-
Bcl2	chr1:108609020-108609040	-
Cdh19	chr1:112831940-112831960	-
Cntnap5a	chr1:118099340-118099360	+
2900060B14Rik	chr1:120355700-120355820	-
Ralb	chr1:121387140-121387160	-
Insig2	chr1:123212160-123212180	-
Ccdc93	chr1:123331140-123331160	+
Dpp10	chr1:125585640-125585660	-
Actr3	chr1:127327700-127327720	-
Nckap5	chr1:128101940-128101960	-
Nckap5	chr1:128687800-128687820	-
Mgat5	chr1:129231960-129231980	+
Tmem163	chr1:129445320-129445340	-
Tmem163	chr1:129530020-129530040	-
Tmem163	chr1:129542920-129542940	-
Tmem163	chr1:129562500-129562520	-
Ccnt2	chr1:129679600-129679620	+
Ccnt2	chr1:129693260-129693280	+
Rab3gap1	chr1:129828100-129828120	+
Ubxn4	chr1:130145860-130145880	+
Ubxn4	chr1:130145940-130145960	+
Mcm6	chr1:130253120-130253140	-
Dars	chr1:130268720-130268740	-
Pfkfb2	chr1:132593920-132593940	-
Mapkapk2	chr1:132986780-132986800	-
Srgap2	chr1:133332040-133332080	-
Ctse	chr1:133539820-133539840	+
Ctse	chr1:133539940-133540000	+
Ctse	chr1:133540020-133540040	+
Ctse	chr1:133548060-133548080	+
Ctse	chr1:133548120-133548140	+
Ctse	chr1:133557000-133557020	+
Nucks1	chr1:133809140-133809160	+
Nucks1	chr1:133829180-133829200	+
Nucks1	chr1:133829660-133829680	+
Nucks1	chr1:133832640-133832660	+
Slc45a3	chr1:133869420-133869440	+
Nuak2	chr1:134216220-134216240	+
Mdm4	chr1:134883320-134883340	-
Mdm4	chr1:134883720-134883740	-
Mdm4	chr1:134884920-134884940	-
Mdm4	chr1:134895360-134895380	-
Mdm4	chr1:134900600-134900620	-
Mdm4	chr1:134900920-134900940	-
Mdm4	chr1:134901000-134901020	-
Mdm4	chr1:134901060-134901080	-
Mdm4	chr1:134901160-134901180	-
Mdm4	chr1:134903860-134903880	-
Mdm4	chr1:134909820-134909840	-
Mdm4	chr1:134912260-134912280	-
Mdm4	chr1:134912720-134912740	-
Ppp1r15b	chr1:135028300-135028320	+
Ppp1r15b	chr1:135028500-135028520	+
Ppp1r15b	chr1:135031140-135031160	+
Ppp1r15b	chr1:135035360-135035380	+
Snrpe	chr1:135500540-135500560	-
Zbed6	chr1:135555160-135555180	-
Zc3h11a	chr1:135555160-135555180	-
Zbed6	chr1:135556220-135556240	-
Zc3h11a	chr1:135556220-135556240	-
Cyb5r1	chr1:136305860-136305880	+
Igfn1	chr1:137901940-137901960	-
Kif21b	chr1:138070760-138070780	+
Nr5a2	chr1:138845160-138845180	-
Ptprc	chr1:139960500-139960520	-
Ptprc	chr1:139960540-139960580	-
Ptprc	chr1:139960700-139960740	-
Ptprc	chr1:139960800-139960880	-
Ptprc	chr1:139971480-139971500	-
Ptprc	chr1:139976780-139976800	-
Ptprc	chr1:139992180-139992200	-
Ptprc	chr1:140004400-140004420	-
Ptprc	chr1:140008760-140008780	-
Ptprc	chr1:140014580-140014600	-
Ptprc	chr1:140014660-140014680	-
Ptprc	chr1:140015080-140015100	-
Ptprc	chr1:140019240-140019260	-
Ptprc	chr1:140020600-140020620	-
Ptprc	chr1:140020680-140020700	-
Ptprc	chr1:140032380-140032400	-
Ptprc	chr1:140040440-140040460	-
Ptprc	chr1:140041000-140041020	-
Ptprc	chr1:140053480-140053500	-
Ptprc	chr1:140061320-140061340	-
Ptprc	chr1:140067660-140067680	-
Nek7	chr1:140469480-140469500	-
Nek7	chr1:140476060-140476080	-
Nek7	chr1:140494500-140494520	-
Dennd1b	chr1:140862980-140863000	+
Dennd1b	chr1:140929240-140929260	+
Dennd1b	chr1:141057900-141057920	+
Aspm	chr1:141389220-141389240	+
Cdc73	chr1:145524240-145524260	-
Cdc73	chr1:145544180-145544200	-
Uchl5	chr1:145626080-145626100	+
Tpr	chr1:152270660-152270680	+
Tpr	chr1:152280840-152280860	+
Tpr	chr1:152286360-152286380	+
Hmcn1	chr1:152456940-152456960	-
Ivns1abp	chr1:153198180-153198200	+
Fam129a	chr1:153422640-153422660	+
Fam129a	chr1:153449180-153449200	+
Fam129a	chr1:153460660-153460680	+
Fam129a	chr1:153488580-153488600	+
Edem3	chr1:153636000-153636020	+
Ncf2	chr1:154678520-154678540	+
Smg7	chr1:154684860-154684880	-
Smg7	chr1:154686060-154686080	-
Smg7	chr1:154688000-154688020	-
1700012A16Rik	chr1:155287300-155287320	+
Dhx9	chr1:155303660-155303680	-
Dhx9	chr1:155317020-155317040	-
Dhx9	chr1:155318140-155318160	-
Dhx9	chr1:155333820-155333840	-
Rnasel	chr1:155604020-155604040	+
Cacna1e	chr1:156304360-156304380	-
Cacna1e	chr1:156445140-156445160	-
Ier5	chr1:156945860-156945880	-
Stx6	chr1:157007860-157007880	+
Stx6	chr1:157010640-157010660	+
Stx6	chr1:157014060-157014080	+
Stx6	chr1:157014280-157014300	+
Stx6	chr1:157020180-157020200	+
Cep350	chr1:157709600-157709620	-
Cep350	chr1:157815920-157815940	-
Tor1aip1	chr1:157867580-157867600	-
Tor1aip2	chr1:157884420-157884440	+
Tor1aip2	chr1:157891380-157891400	+
Tor1aip2	chr1:157891420-157891440	+
Tor3a	chr1:158595920-158595940	-
Ralgps2	chr1:158746060-158746080	-
Ralgps2	chr1:158748880-158748900	-
Ralgps2	chr1:158791480-158791500	-
Ralgps2	chr1:158792740-158792760	-
Ralgps2	chr1:158843100-158843120	-
Ralgps2	chr1:158850520-158850540	-
Ralgps2	chr1:158860420-158860440	-
Ralgps2	chr1:158861300-158861320	-
Ralgps2	chr1:158869120-158869140	-
Rfwd2	chr1:161270400-161270420	+
Scarna3a	chr1:161270500-161270520	+
Rfwd2	chr1:161270500-161270520	+
4930523C07Rik	chr1:161983520-161983540	+
4930523C07Rik	chr1:161983680-161983700	+
Rabgap1l	chr1:162181300-162181320	-
Rabgap1l	chr1:162240060-162240080	-
Rabgap1l	chr1:162411500-162411520	-
Rabgap1l	chr1:162547360-162547380	-
Rabgap1l	chr1:162671020-162671040	-
Rabgap1l	chr1:162707340-162707360	-
Rc3h1	chr1:162899320-162899340	+
Gas5	chr1:162965520-162965600	+
Gas5	chr1:162965880-162965900	+
Gas5	chr1:162965980-162966040	+
Gas5	chr1:162966200-162966260	+
Gas5	chr1:162966480-162966500	+
Gas5	chr1:162966820-162966840	+
Gas5	chr1:162966940-162966960	+
Gas5	chr1:162967480-162967560	+
Gas5	chr1:162967720-162967800	+
Gas5	chr1:162968200-162968280	+
Snord47	chr1:162968200-162968280	+
Gas5	chr1:162968380-162968400	+
Gas5	chr1:162968440-162968500	+
Prdx6	chr1:163171500-163171520	-
Prrc2c	chr1:164640440-164640460	-
Sell	chr1:165994780-165994800	+
Sell	chr1:166002860-166002880	+
Dcaf6	chr1:167381660-167381680	-
Rcsd1	chr1:167619940-167619960	-
Rcsd1	chr1:167621600-167621620	-
Rcsd1	chr1:167626340-167626360	-
Rcsd1	chr1:167627720-167627760	-
Cd247	chr1:167741580-167741600	+
Tmco1	chr1:169259960-169259980	+
Lmx1a	chr1:169719620-169719640	+
Atf6	chr1:172638240-172638260	-
Atf6	chr1:172641960-172641980	-
Atf6	chr1:172666740-172666760	-
Atf6	chr1:172668020-172668040	-
Atf6	chr1:172675440-172675460	-
Atf6	chr1:172763340-172763360	-
Atf6	chr1:172775480-172775500	-
Atf6	chr1:172775560-172775580	-
Atf6	chr1:172779300-172779320	-
Atf6	chr1:172783380-172783400	-
Atf6	chr1:172783420-172783440	-
Atf6	chr1:172783520-172783540	-
Atf6	chr1:172783660-172783680	-
Atf6	chr1:172783700-172783720	-
Atf6	chr1:172784680-172784700	-
Atf6	chr1:172784780-172784800	-
Atf6	chr1:172784980-172785000	-
Atf6	chr1:172785020-172785040	-
Dusp12	chr1:172811880-172811900	-
Fcgr2b	chr1:172891540-172891560	-
Fcgr2b	chr1:172892280-172892300	-
Fcgr2b	chr1:172892760-172892780	-
Fcgr2b	chr1:172893400-172893420	-
Fcgr2b	chr1:172894960-172894980	-
Fcgr2b	chr1:172898200-172898220	-
Fcgr2b	chr1:172903500-172903520	-
Fcgr4	chr1:172958120-172958140	+
Fcgr4	chr1:172958160-172958240	+
Arhgap30	chr1:173325780-173325800	+
Arhgap30	chr1:173327100-173327120	+
Arhgap30	chr1:173334240-173334260	+
Arhgap30	chr1:173334860-173334880	+
Arhgap30	chr1:173337560-173337600	+
Arhgap30	chr1:173338040-173338060	+
Usf1	chr1:173343640-173343660	+
Cd48	chr1:173612240-173612260	+
Cd84	chr1:173784120-173784140	+
Cd84	chr1:173819220-173819240	+
Slamf6	chr1:173860140-173860160	+
Slamf6	chr1:173861520-173861540	+
Dcaf8	chr1:174081820-174081840	+
Tagln2	chr1:174437280-174437300	+
Aim2	chr1:175388580-175388600	+
Pyhin1	chr1:175577260-175577280	+
Mndal	chr1:175790400-175790420	-
Mndal	chr1:175801520-175801540	-
Mndal	chr1:175807280-175807300	-
Rgs7	chr1:177325880-177325900	-
Exo1	chr1:177827940-177827960	+
Sdccag8	chr1:178778180-178778200	+
Akt3	chr1:178970580-178970600	-
Akt3	chr1:178970840-178970860	-
Hnrnpu	chr1:180258840-180258860	-
Hnrnpu	chr1:180263700-180263720	-
Hnrnpu	chr1:180265380-180265400	-
Hnrnpu	chr1:180267260-180267280	-
Hnrnpu	chr1:180267640-180267660	-
Kif26b	chr1:180567040-180567060	+
Smyd3	chr1:181159040-181159060	-
Smyd3	chr1:181300920-181300940	-
Smyd3	chr1:181330380-181330400	-
Psen2	chr1:182157440-182157460	-
Itpkb	chr1:182270900-182270920	+
Itpkb	chr1:182292400-182292420	+
Acbd3	chr1:182676800-182676820	+
Nvl	chr1:183029260-183029280	-
Nvl	chr1:183056160-183056180	-
Wdr26	chr1:183103800-183103820	-
Lbr	chr1:183746260-183746280	-
Lbr	chr1:183746580-183746600	-
Lbr	chr1:183764880-183764900	-
Enah	chr1:183901420-183901440	-
Dusp10	chr1:185893360-185893400	+
Dusp10	chr1:185893980-185894000	+
Rab3gap2	chr1:187066780-187066800	+
Eprs	chr1:187215360-187215380	+
Gpatch2	chr1:189154600-189154620	+
Gpatch2	chr1:189163660-189163680	+
Ush2a	chr1:190492160-190492180	+
Kctd3	chr1:190818780-190818800	-
Kcnk2	chr1:191058360-191058380	-
Tatdn3	chr1:192874320-192874340	-
Nsl1	chr1:192887100-192887120	+
Ppp2r5a	chr1:193204440-193204460	-
Ppp2r5a	chr1:193206940-193206960	-
Ppp2r5a	chr1:193207160-193207180	-
Ppp2r5a	chr1:193207720-193207740	-
Ppp2r5a	chr1:193216520-193216540	-
Dtl	chr1:193361320-193361340	-
Dtl	chr1:193389860-193389880	-
Dtl	chr1:193392220-193392240	-
Ints7	chr1:193417680-193417700	+
Lpgat1	chr1:193546520-193546540	+
Lpgat1	chr1:193547380-193547400	+
Lpgat1	chr1:193552660-193552680	+
Lpgat1	chr1:193552700-193552720	+
Lpgat1	chr1:193588120-193588140	+
Lpgat1	chr1:193589440-193589460	+
Lpgat1	chr1:193596880-193596900	+
Traf5	chr1:193913520-193913540	-
Rcor3	chr1:193961480-193961500	-
Kcnh1	chr1:194317340-194317360	+
C030002c11rik	chr1:196791920-196791940	-
Mir29b-2	chr1:196863280-196863300	+
A330023F24Rik	chr1:196863280-196863300	+
Mir29c	chr1:196863780-196863800	+
A330023F24Rik	chr1:196863780-196863800	+
Cr1l	chr1:196943500-196943520	-
Rmnd1	chr10:5918620-5918640	+
Mthfd1l	chr10:6323200-6323220	-
Lats1	chr10:7415920-7415940	+
Katna1	chr10:7448400-7448420	+
Katna1	chr10:7461860-7461880	+
Katna1	chr10:7477620-7477640	+
Zc3h12d	chr10:7560680-7560700	+
Zc3h12d	chr10:7565180-7565200	+
Zc3h12d	chr10:7577760-7577780	+
Tab2	chr10:7654660-7654680	-
Tab2	chr10:7675220-7675240	-
Utrn	chr10:12487220-12487240	-
Utrn	chr10:12522560-12522580	-
Stx11	chr10:12678140-12678160	-
Phactr2	chr10:13147240-13147260	-
Aig1	chr10:13504840-13504860	-
Aig1	chr10:13505280-13505300	-
Hivep2	chr10:13687280-13687300	+
Hivep2	chr10:13764320-13764340	+
Hivep2	chr10:13774260-13774280	+
Hivep2	chr10:13786820-13786840	+
Hivep2	chr10:13832940-13832960	+
Tnfaip3	chr10:18721360-18721380	-
Tnfaip3	chr10:18721700-18721720	-
Map3k5	chr10:19654820-19654840	+
Map3k5	chr10:19679240-19679260	+
Bclaf1	chr10:20056340-20056360	+
Pde7b	chr10:20313740-20313760	-
Pde7b	chr10:20321380-20321440	-
Pde7b	chr10:20321520-20321540	-
Pde7b	chr10:20321700-20321720	-
Pde7b	chr10:20326480-20326500	-
Pde7b	chr10:20329740-20329760	-
Pde7b	chr10:20375200-20375220	-
Pde7b	chr10:20384760-20384780	-
Pde7b	chr10:20401820-20401840	-
Pde7b	chr10:20402480-20402500	-
Pde7b	chr10:20404460-20404480	-
Pde7b	chr10:20414880-20414900	-
Pde7b	chr10:20433220-20433240	-
Ahi1	chr10:20740700-20740720	+
C920009B18Rik	chr10:22031380-22031420	+
Raet1a	chr10:22031380-22031420	+
Raet1c	chr10:22031380-22031420	+
C920009B18Rik	chr10:22031440-22031460	+
Raet1a	chr10:22031440-22031460	+
Raet1c	chr10:22031440-22031460	+
C920009B18Rik	chr10:22031560-22031580	+
Raet1a	chr10:22031560-22031580	+
Raet1c	chr10:22031560-22031580	+
C920009B18Rik	chr10:22031640-22031660	+
Raet1a	chr10:22031640-22031660	+
Raet1c	chr10:22031640-22031660	+
Raet1a	chr10:22039520-22039540	+
Raet1c	chr10:22039520-22039540	+
Rps12	chr10:23505160-23505180	-
Snora33	chr10:23505160-23505180	-
Rps12	chr10:23505200-23505220	-
Snora33	chr10:23505200-23505220	-
Rps12	chr10:23505240-23505280	-
Snora33	chr10:23505240-23505280	-
Rps12	chr10:23505560-23505620	-
Snord100	chr10:23505560-23505620	-
Rps12	chr10:23506260-23506340	-
Moxd1	chr10:24009720-24009740	+
Arg1	chr10:24640440-24640460	-
Epb4.1l2	chr10:25112640-25112660	+
Epb4.1l2	chr10:25222500-25222520	+
L3mbtl3	chr10:26094400-26094420	-
Rspo3	chr10:29196240-29196260	-
Ncoa7	chr10:30500780-30500800	-
Nkain2	chr10:32443680-32443700	-
Nkain2	chr10:32448100-32448120	-
Zufsp	chr10:33651780-33651800	-
Zufsp	chr10:33670440-33670460	-
Traf3ip2	chr10:39333780-39333800	+
Rev3l	chr10:39452520-39452540	+
Cd164	chr10:41248840-41248860	+
Cd164	chr10:41249640-41249660	+
Foxo3	chr10:41940140-41940160	-
Foxo3	chr10:41956040-41956060	-
Sec63	chr10:42481920-42481940	+
Sec63	chr10:42482780-42482800	+
Scml4	chr10:42602140-42602160	+
Scml4	chr10:42602240-42602260	+
Scml4	chr10:42659100-42659120	+
Scml4	chr10:42659140-42659160	+
Cd24a	chr10:43302980-43303000	+
Cd24a	chr10:43303520-43303540	+
Atg5	chr10:44018640-44018660	+
Hace1	chr10:45355120-45355140	+
Gopc	chr10:52092280-52092300	-
Nus1	chr10:52156700-52156720	+
Mcm9	chr10:53325940-53325960	-
Fam184a	chr10:53371960-53371980	-
Man1a	chr10:53633700-53633720	-
Man1a	chr10:53642520-53642540	-
Man1a	chr10:53704420-53704440	-
Man1a	chr10:53721400-53721420	-
Man1a	chr10:53721680-53721700	-
Man1a	chr10:53730920-53730940	-
Man1a	chr10:53732280-53732300	-
Man1a	chr10:53786840-53786860	-
Serinc1	chr10:57241140-57241160	-
Lims1	chr10:57821080-57821100	+
Lims1	chr10:57840380-57840400	+
Lims1	chr10:57861040-57861060	+
Ccdc109a	chr10:59034660-59034680	-
Chst3	chr10:59657480-59657500	-
Chst3	chr10:59658340-59658360	-
Chst3	chr10:59658520-59658540	-
Chst3	chr10:59665820-59665840	-
Chst3	chr10:59668380-59668400	-
Chst3	chr10:59671860-59671880	-
Chst3	chr10:59674060-59674080	-
Chst3	chr10:59674460-59674480	-
Chst3	chr10:59675080-59675100	-
Chst3	chr10:59676020-59676040	-
Chst3	chr10:59677960-59677980	-
Chst3	chr10:59678500-59678520	-
Chst3	chr10:59678720-59678740	-
Chst3	chr10:59678860-59678880	-
Chst3	chr10:59679560-59679580	-
Chst3	chr10:59680440-59680480	-
Chst3	chr10:59680580-59680600	-
Chst3	chr10:59680840-59680860	-
Psap	chr10:59755280-59755300	+
Psap	chr10:59757720-59757740	+
Psap	chr10:59761840-59761860	+
Psap	chr10:59761940-59761960	+
Psap	chr10:59762600-59762620	+
Psap	chr10:59762900-59762920	+
Psap	chr10:59763280-59763300	+
Psap	chr10:59763560-59763580	+
Psap	chr10:59764460-59764480	+
Psap	chr10:59764540-59764560	+
Psap	chr10:59764860-59764880	+
Psap	chr10:59765060-59765080	+
Cdh23	chr10:59777260-59777300	-
Cdh23	chr10:59925320-59925340	-
Cdh23	chr10:60041180-60041200	-
Slc29a3	chr10:60202540-60202560	-
Sar1a	chr10:61147660-61147680	+
Tspan15	chr10:61650520-61650540	-
Supv3l1	chr10:61904880-61904900	-
Vps26a	chr10:61933800-61933820	-
Srgn	chr10:61961260-61961280	-
Ddx21	chr10:62054600-62054620	-
Ccar1	chr10:62228320-62228340	-
Ccar1	chr10:62230740-62230760	-
Hnrnph3	chr10:62486420-62486440	-
Herc4	chr10:62713540-62713560	+
Herc4	chr10:62716300-62716320	+
Ctnna3	chr10:64459580-64459600	+
Jmjd1c	chr10:66678060-66678080	+
Rtkn2	chr10:67485000-67485020	+
Arid5b	chr10:67579780-67579800	-
Arid5b	chr10:67615240-67615260	-
Arid5b	chr10:67686900-67686920	-
Arid5b	chr10:67690820-67690840	-
Arid5b	chr10:67710240-67710260	-
Arid5b	chr10:67710400-67710420	-
Arid5b	chr10:67711360-67711380	-
Arid5b	chr10:67711520-67711540	-
Arid5b	chr10:67734360-67734380	-
Arid5b	chr10:67739880-67739900	-
Arid5b	chr10:67739960-67739980	-
Ccdc6	chr10:69584800-69584820	+
Ccdc6	chr10:69585000-69585020	+
Bcr	chr10:74524020-74524060	+
Gm5779	chr10:74814800-74814820	+
Cabin1	chr10:75221820-75221840	-
Chchd10	chr10:75400360-75400380	+
Vpreb3	chr10:75411960-75411980	+
Gm5134	chr10:75451740-75451760	+
Ftcd	chr10:76038460-76038480	+
Itgb2	chr10:77028140-77028160	+
Sumo3	chr10:77077700-77077720	+
Sumo3	chr10:77077900-77077920	+
Rrp1	chr10:77871400-77871420	-
Theg	chr10:79039980-79040000	-
Ptbp1	chr10:79319080-79319100	+
Ptbp1	chr10:79324100-79324120	+
Ptbp1	chr10:79325520-79325560	+
Ptbp1	chr10:79327080-79327100	+
Med16	chr10:79357480-79357500	-
Kiss1r	chr10:79382360-79382380	+
Arid3a	chr10:79395180-79395200	+
Hmha1	chr10:79479920-79479940	+
Hmha1	chr10:79482960-79482980	+
Hmha1	chr10:79483460-79483480	+
Hmha1	chr10:79483720-79483740	+
Hmha1	chr10:79484320-79484340	+
Hmha1	chr10:79485540-79485560	+
Hmha1	chr10:79486700-79486720	+
Hmha1	chr10:79486740-79486760	+
Hmha1	chr10:79486780-79486800	+
Hmha1	chr10:79489420-79489440	+
Hmha1	chr10:79489600-79489620	+
Hmha1	chr10:79491800-79491820	+
Hmha1	chr10:79493480-79493500	+
Hmha1	chr10:79493780-79493800	+
Sbno2	chr10:79538840-79538860	-
Sbno2	chr10:79551420-79551440	-
Stk11	chr10:79591240-79591260	+
Midn	chr10:79619360-79619380	+
Midn	chr10:79619560-79619580	+
Midn	chr10:79620260-79620280	+
Dazap1	chr10:79737640-79737660	+
Dazap1	chr10:79743520-79743540	+
Rps15	chr10:79756400-79756420	+
Klf16	chr10:80031660-80031680	-
Csnk1g2	chr10:80085720-80085740	+
Csnk1g2	chr10:80098120-80098140	+
Btbd2	chr10:80119160-80119180	-
Mobkl2a	chr10:80161900-80161920	-
Ap3d1	chr10:80177740-80177760	-
Dot1l	chr10:80240620-80240640	+
Eef2	chr10:80640540-80640560	+
Eef2	chr10:80640800-80640820	+
Eef2	chr10:80641460-80641480	+
Eef2	chr10:80641560-80641580	+
Eef2	chr10:80641600-80641620	+
Snord37	chr10:80641700-80641740	+
Eef2	chr10:80641700-80641740	+
Eef2	chr10:80641820-80641860	+
Eef2	chr10:80641880-80641900	+
Eef2	chr10:80641920-80641940	+
Eef2	chr10:80642140-80642160	+
Eef2	chr10:80642300-80642320	+
Eef2	chr10:80642480-80642500	+
Eef2	chr10:80642700-80642720	+
Eef2	chr10:80642900-80642940	+
Eef2	chr10:80643040-80643060	+
Eef2	chr10:80643320-80643340	+
Eef2	chr10:80643680-80643700	+
Eef2	chr10:80643820-80643840	+
Eef2	chr10:80644080-80644100	+
Eef2	chr10:80644820-80644840	+
Hmg20b	chr10:80812900-80812920	-
Gm10778	chr10:81111980-81112000	+
Gm10778	chr10:81275100-81275120	+
Tdg	chr10:82109300-82109320	+
Hcfc2	chr10:82183100-82183120	+
Chst11	chr10:82456760-82456780	+
Chst11	chr10:82460320-82460340	+
A230046K03Rik	chr10:83009580-83009600	+
Hsp90b1	chr10:86159540-86159560	-
Hsp90b1	chr10:86161100-86161120	-
Hsp90b1	chr10:86168160-86168180	-
Nt5dc3	chr10:86276320-86276340	+
Anks1b	chr10:89762320-89762340	+
Apaf1	chr10:90530380-90530400	-
Slc25a3	chr10:90581040-90581100	-
Slc25a3	chr10:90581140-90581200	-
Slc25a3	chr10:90581220-90581280	-
Tmpo	chr10:90621540-90621560	-
Cdk17	chr10:92624580-92624600	+
Lta4h	chr10:92935700-92935720	+
Ndufa12	chr10:93666700-93666720	+
Tmcc3	chr10:93983580-93983600	+
Tmcc3	chr10:93985240-93985260	+
Tmcc3	chr10:93990740-93990760	+
Tmcc3	chr10:93990820-93990840	+
Tmcc3	chr10:94001440-94001460	+
Plxnc1	chr10:94264740-94264760	-
Plxnc1	chr10:94371260-94371280	-
Cradd	chr10:94731140-94731160	-
Eea1	chr10:95420660-95420680	+
Eea1	chr10:95437980-95438000	+
Eea1	chr10:95445960-95445980	+
Btg1	chr10:96079820-96079840	+
Btg1	chr10:96080600-96080620	+
Btg1	chr10:96081520-96081540	+
Btg1	chr10:96083840-96083860	+
Btg1	chr10:96084680-96084700	+
Btg1	chr10:96084740-96084760	+
Atp2b1	chr10:98388580-98388600	+
Atp2b1	chr10:98388700-98388720	+
Atp2b1	chr10:98389740-98389760	+
Atp2b1	chr10:98412440-98412460	+
Tmtc2	chr10:104935000-104935020	-
Ppp1r12a	chr10:107687800-107687820	+
Pawr	chr10:107800740-107800760	+
Syt1	chr10:108293380-108293400	-
Nav3	chr10:109437180-109437200	-
Zdhhc17	chr10:110385280-110385300	-
Osbpl8	chr10:110647380-110647400	+
Osbpl8	chr10:110691120-110691140	+
Nap1l1	chr10:110918560-110918600	+
Nap1l1	chr10:110918640-110918660	+
Nap1l1	chr10:110920540-110920560	+
Nap1l1	chr10:110933800-110933820	+
Tph2	chr10:114576380-114576400	-
Zfc3h1	chr10:114823580-114823600	+
Frs2	chr10:116529940-116529960	-
Frs2	chr10:116576760-116576780	-
Cpsf6	chr10:116789740-116789780	-
Cpsf6	chr10:116790520-116790540	-
Cpsf6	chr10:116797560-116797580	-
Nup107	chr10:117211520-117211540	-
Rap1b	chr10:117252100-117252120	-
Rap1b	chr10:117253700-117253720	-
Rap1b	chr10:117261640-117261660	-
Rap1b	chr10:117269780-117269800	-
Rap1b	chr10:117273160-117273180	-
Rap1b	chr10:117273380-117273400	-
Rap1b	chr10:117276700-117276720	-
Il22	chr10:117646520-117646540	+
Irak3	chr10:119587060-119587080	-
Irak3	chr10:119625960-119625980	-
Tmbim4	chr10:119661680-119661700	+
Gns	chr10:120821360-120821380	+
Gns	chr10:120825000-120825020	+
Gns	chr10:120832420-120832440	+
Rassf3	chr10:120861800-120861820	-
Rassf3	chr10:120867320-120867340	-
Rassf3	chr10:120876160-120876180	-
Ppm1h	chr10:122116160-122116180	+
Mirlet7i	chr10:122422740-122422760	-
Mon2	chr10:122482620-122482640	-
Usp15	chr10:122603340-122603360	-
Usp15	chr10:122604300-122604320	-
Usp15	chr10:122611820-122611840	-
Fam19a2	chr10:122869640-122869660	+
Mir26a-2	chr10:126432580-126432600	+
Ctdsp2	chr10:126432580-126432600	+
Dctn2	chr10:126704480-126704500	+
Dctn2	chr10:126705680-126705700	+
Lrp1	chr10:126993280-126993300	-
Atp5b	chr10:127521000-127521020	+
Atp5b	chr10:127521200-127521240	+
Atp5b	chr10:127522180-127522200	+
Atp5b	chr10:127522340-127522360	+
Mir677	chr10:127522340-127522360	+
Atp5b	chr10:127522380-127522400	+
Mir677	chr10:127522380-127522400	+
Atp5b	chr10:127525520-127525540	+
Baz2a	chr10:127529820-127529840	+
Baz2a	chr10:127534020-127534040	+
Baz2a	chr10:127534460-127534480	+
Baz2a	chr10:127540680-127540700	+
Stat2	chr10:127720340-127720360	+
Cs	chr10:127774860-127774880	+
Cs	chr10:127790580-127790600	+
Ankrd52	chr10:127828800-127828820	+
Smarcc2	chr10:127925080-127925100	+
Esyt1	chr10:127954960-127954980	-
Rpl41	chr10:127985300-127985320	-
Pa2g4	chr10:128002620-128002640	-
Rps26	chr10:128061620-128061640	-
Rps26	chr10:128062280-128062320	-
Dgka	chr10:128168720-128168740	-
5830405N20Rik	chr10:129782740-129782760	+
5830405N20Rik	chr10:129786720-129786740	+
Pisd-ps1	chr11:3027540-3027560	+
Pisd-ps1	chr11:3027580-3027600	+
Pisd-ps1	chr11:3029460-3029480	+
Pisd-ps1	chr11:3029820-3029840	+
Sfi1	chr11:3046420-3046440	-
Sfi1	chr11:3047360-3047380	-
Sfi1	chr11:3050040-3050060	-
Sfi1	chr11:3050100-3050120	-
Sfi1	chr11:3050720-3050740	-
Sfi1	chr11:3062860-3062880	-
Tug1	chr11:3548520-3548540	-
Mtmr3	chr11:4412500-4412520	-
Mtmr3	chr11:4486580-4486600	-
Mtmr3	chr11:4494160-4494180	-
Ewsr1	chr11:4975060-4975080	-
Ewsr1	chr11:4979740-4979760	-
Ewsr1	chr11:4979920-4979940	-
Ewsr1	chr11:4980300-4980320	-
Ewsr1	chr11:4981460-4981480	-
Ewsr1	chr11:4981940-4981960	-
Ewsr1	chr11:4986120-4986140	-
Ewsr1	chr11:4999000-4999020	-
Emid1	chr11:5046700-5046720	-
Dbnl	chr11:5688840-5688860	+
Camk2b	chr11:5950140-5950160	-
Nudcd3	chr11:6009100-6009120	-
Nudcd3	chr11:6068520-6068540	-
Gm11968	chr11:6072800-6072820	-
Nudcd3	chr11:6072800-6072820	-
Ogdh	chr11:6214180-6214200	+
Zmiz2	chr11:6295220-6295240	+
Purb	chr11:6372220-6372240	-
Purb	chr11:6372560-6372580	-
Purb	chr11:6372660-6372680	-
Purb	chr11:6372820-6372840	-
Myo1g	chr11:6411900-6411920	-
Myo1g	chr11:6415040-6415060	-
Myo1g	chr11:6415960-6415980	-
Ccm2	chr11:6449840-6449860	+
Ccm2	chr11:6471600-6471620	+
Ccm2	chr11:6476860-6476880	+
Ccm2	chr11:6476980-6477000	+
Ccm2	chr11:6477620-6477640	+
Ccm2	chr11:6480660-6480680	+
Tbrg4	chr11:6519800-6519820	-
Tbrg4	chr11:6519880-6519920	-
Snora5c	chr11:6520320-6520360	-
Tbrg4	chr11:6520320-6520360	-
Snora5c	chr11:6520400-6520440	-
Tbrg4	chr11:6520400-6520440	-
Ramp3	chr11:6562580-6562600	+
Ramp3	chr11:6577240-6577260	+
Tns3	chr11:8393660-8393680	-
Ikzf1	chr11:11586220-11586240	+
Ikzf1	chr11:11587460-11587480	+
Ikzf1	chr11:11590380-11590400	+
Ikzf1	chr11:11594000-11594020	+
Ikzf1	chr11:11595140-11595160	+
Ikzf1	chr11:11595720-11595740	+
Ikzf1	chr11:11608100-11608120	+
Ikzf1	chr11:11608500-11608520	+
Ikzf1	chr11:11611980-11612000	+
Ikzf1	chr11:11612060-11612080	+
Ikzf1	chr11:11612620-11612640	+
Ikzf1	chr11:11612680-11612700	+
Ikzf1	chr11:11612920-11612940	+
Ikzf1	chr11:11613020-11613040	+
Ikzf1	chr11:11613160-11613180	+
Ikzf1	chr11:11613220-11613240	+
Ikzf1	chr11:11613280-11613320	+
Ikzf1	chr11:11613360-11613380	+
Ikzf1	chr11:11619000-11619020	+
Ikzf1	chr11:11623960-11623980	+
Ikzf1	chr11:11627080-11627100	+
Ikzf1	chr11:11627720-11627740	+
Ikzf1	chr11:11627880-11627900	+
Ikzf1	chr11:11630160-11630180	+
Ikzf1	chr11:11630240-11630260	+
Ikzf1	chr11:11633500-11633520	+
Ikzf1	chr11:11634700-11634720	+
Ikzf1	chr11:11637360-11637380	+
Ikzf1	chr11:11652140-11652160	+
Ikzf1	chr11:11670620-11670640	+
Ikzf1	chr11:11670820-11670840	+
Ikzf1	chr11:11671180-11671200	+
Ikzf1	chr11:11671400-11671420	+
Ikzf1	chr11:11671620-11671640	+
Ikzf1	chr11:11671660-11671700	+
Ikzf1	chr11:11672140-11672160	+
Plek	chr11:16887520-16887540	-
Ppp3r1	chr11:17094720-17094740	+
Wdr92	chr11:17121280-17121380	+
Wdr92	chr11:17121400-17121440	+
Wdr92	chr11:17121460-17121500	+
Actr2	chr11:19964700-19964720	-
Actr2	chr11:19968920-19968940	-
Actr2	chr11:19968960-19968980	-
Actr2	chr11:19973080-19973100	-
Actr2	chr11:20000000-20000020	-
Rab1	chr11:20125080-20125100	+
Peli1	chr11:21001400-21001420	+
Peli1	chr11:21014600-21014620	+
Peli1	chr11:21030780-21030800	+
Vps54	chr11:21147440-21147460	+
Vps54	chr11:21183000-21183020	+
Vps54	chr11:21183300-21183320	+
Mdh1	chr11:21466620-21466640	-
AV249152	chr11:21711900-21711920	+
B3gnt2	chr11:22741700-22741760	-
B3gnt2	chr11:22743940-22743960	-
Cct4	chr11:22897660-22897680	+
Xpo1	chr11:23171820-23171840	+
Xpo1	chr11:23182540-23182560	+
Pus10	chr11:23570420-23570440	+
Pus10	chr11:23572620-23572640	+
Rel	chr11:23648620-23648640	-
Bcl11a	chr11:23982440-23982460	+
Bcl11a	chr11:23985400-23985420	+
Bcl11a	chr11:23985900-23985920	+
Bcl11a	chr11:23985980-23986000	+
Bcl11a	chr11:23986740-23986760	+
Bcl11a	chr11:23994360-23994380	+
Bcl11a	chr11:23994940-23994960	+
Bcl11a	chr11:23995400-23995420	+
Bcl11a	chr11:23995500-23995520	+
Bcl11a	chr11:23996660-23996680	+
Bcl11a	chr11:24000180-24000200	+
Bcl11a	chr11:24000640-24000660	+
Bcl11a	chr11:24001580-24001600	+
Bcl11a	chr11:24001720-24001740	+
Bcl11a	chr11:24001820-24001840	+
Bcl11a	chr11:24002020-24002040	+
Bcl11a	chr11:24002760-24002780	+
Bcl11a	chr11:24002940-24002960	+
Bcl11a	chr11:24002980-24003000	+
Bcl11a	chr11:24003160-24003180	+
Bcl11a	chr11:24007960-24008020	+
Bcl11a	chr11:24017060-24017080	+
Bcl11a	chr11:24020700-24020720	+
Bcl11a	chr11:24032620-24032640	+
Bcl11a	chr11:24036240-24036260	+
Bcl11a	chr11:24039640-24039660	+
Bcl11a	chr11:24042500-24042520	+
Bcl11a	chr11:24044360-24044380	+
Vrk2	chr11:26423320-26423340	-
Smek2	chr11:29073300-29073320	+
Smek2	chr11:29079520-29079540	+
Rps27a	chr11:29447700-29447720	-
Rtn4	chr11:29612420-29612440	+
Rtn4	chr11:29612960-29612980	+
Rtn4	chr11:29637600-29637620	+
Acyp2	chr11:30526940-30526960	-
Ubtd2	chr11:32359020-32359040	+
Stk10	chr11:32438520-32438540	+
Stk10	chr11:32465860-32465880	+
Npm1	chr11:33052740-33052760	-
Npm1	chr11:33058960-33058980	-
Npm1	chr11:33059920-33059940	-
Ranbp17	chr11:33133560-33133580	-
Kcnip1	chr11:33654700-33654900	-
Kcnip1	chr11:33654920-33655060	-
Dock2	chr11:34128040-34128060	-
Dock2	chr11:34145700-34145720	-
Dock2	chr11:34146960-34146980	-
Dock2	chr11:34150940-34150960	-
Dock2	chr11:34184220-34184240	-
Dock2	chr11:34218840-34218860	-
Dock2	chr11:34237240-34237260	-
Dock2	chr11:34254520-34254540	-
Dock2	chr11:34262880-34262900	-
Dock2	chr11:34269300-34269320	-
Dock2	chr11:34272760-34272780	-
Dock2	chr11:34275480-34275500	-
Dock2	chr11:34282980-34283000	-
Dock2	chr11:34284660-34284680	-
Dock2	chr11:34285720-34285740	-
Dock2	chr11:34292840-34292860	-
Dock2	chr11:34296700-34296720	-
Dock2	chr11:34300200-34300220	-
Dock2	chr11:34301900-34301920	-
Dock2	chr11:34311120-34311140	-
Dock2	chr11:34324180-34324200	-
Dock2	chr11:34326100-34326120	-
Dock2	chr11:34328480-34328500	-
Dock2	chr11:34330700-34330720	-
Dock2	chr11:34336900-34336920	-
Dock2	chr11:34393440-34393460	-
Dock2	chr11:34509640-34509660	-
Dock2	chr11:34509920-34509940	-
Dock2	chr11:34510960-34510980	-
Dock2	chr11:34511240-34511260	-
Dock2	chr11:34512320-34512340	-
Dock2	chr11:34525060-34525080	-
Dock2	chr11:34526500-34526520	-
Dock2	chr11:34536580-34536600	-
Dock2	chr11:34545000-34545020	-
Dock2	chr11:34556500-34556520	-
Dock2	chr11:34556640-34556660	-
Dock2	chr11:34560160-34560180	-
Mir146	chr11:43187920-43187940	-
Pwwp2a	chr11:43497420-43497440	+
Rnf145	chr11:44333640-44333660	+
Rnf145	chr11:44333940-44333960	+
Rnf145	chr11:44366080-44366100	+
Ebf1	chr11:44432940-44432960	+
Ebf1	chr11:44439160-44439180	+
Ebf1	chr11:44446260-44446280	+
Ebf1	chr11:44453480-44453500	+
Ebf1	chr11:44457920-44457940	+
Ebf1	chr11:44458480-44458500	+
Ebf1	chr11:44459380-44459400	+
Ebf1	chr11:44461160-44461180	+
Ebf1	chr11:44461480-44461500	+
Ebf1	chr11:44461780-44461800	+
Ebf1	chr11:44463780-44463800	+
Ebf1	chr11:44466260-44466280	+
Ebf1	chr11:44472720-44472740	+
Ebf1	chr11:44473080-44473100	+
Ebf1	chr11:44474220-44474240	+
Ebf1	chr11:44474360-44474380	+
Ebf1	chr11:44474480-44474520	+
Ebf1	chr11:44475020-44475040	+
Ebf1	chr11:44476580-44476600	+
Ebf1	chr11:44476640-44476660	+
Ebf1	chr11:44476740-44476760	+
Ebf1	chr11:44478380-44478400	+
Ebf1	chr11:44480300-44480320	+
Ebf1	chr11:44481260-44481280	+
Ebf1	chr11:44481620-44481640	+
Ebf1	chr11:44482780-44482800	+
Ebf1	chr11:44482980-44483000	+
Ebf1	chr11:44483160-44483180	+
Ebf1	chr11:44483220-44483240	+
Ebf1	chr11:44483440-44483460	+
Ebf1	chr11:44485380-44485400	+
Ebf1	chr11:44485420-44485440	+
Ebf1	chr11:44486060-44486080	+
Ebf1	chr11:44487520-44487540	+
Ebf1	chr11:44489800-44489820	+
Ebf1	chr11:44490160-44490180	+
Ebf1	chr11:44491640-44491660	+
Ebf1	chr11:44492280-44492300	+
Ebf1	chr11:44492780-44492800	+
Ebf1	chr11:44493220-44493240	+
Ebf1	chr11:44493620-44493640	+
Ebf1	chr11:44494300-44494320	+
Ebf1	chr11:44495700-44495720	+
Ebf1	chr11:44498020-44498040	+
Ebf1	chr11:44498180-44498200	+
Ebf1	chr11:44498260-44498280	+
Ebf1	chr11:44499000-44499020	+
Ebf1	chr11:44500260-44500280	+
Ebf1	chr11:44501080-44501100	+
Ebf1	chr11:44503140-44503160	+
Ebf1	chr11:44504860-44504880	+
Ebf1	chr11:44506880-44506900	+
Ebf1	chr11:44508180-44508200	+
Ebf1	chr11:44508260-44508280	+
Ebf1	chr11:44510180-44510200	+
Ebf1	chr11:44512080-44512100	+
Ebf1	chr11:44512600-44512640	+
Ebf1	chr11:44512820-44512840	+
Ebf1	chr11:44515180-44515200	+
Ebf1	chr11:44515600-44515620	+
Ebf1	chr11:44518440-44518460	+
Ebf1	chr11:44520920-44520940	+
Ebf1	chr11:44526560-44526580	+
Ebf1	chr11:44528400-44528420	+
Ebf1	chr11:44528660-44528680	+
Ebf1	chr11:44528780-44528800	+
Ebf1	chr11:44529720-44529740	+
Ebf1	chr11:44532100-44532120	+
Ebf1	chr11:44534080-44534100	+
Ebf1	chr11:44534980-44535040	+
Ebf1	chr11:44535080-44535100	+
Ebf1	chr11:44535140-44535180	+
Ebf1	chr11:44535200-44535220	+
Ebf1	chr11:44535400-44535420	+
Ebf1	chr11:44535720-44535740	+
Ebf1	chr11:44536060-44536080	+
Ebf1	chr11:44536100-44536120	+
Ebf1	chr11:44536180-44536200	+
Ebf1	chr11:44537920-44537940	+
Ebf1	chr11:44538080-44538100	+
Ebf1	chr11:44547540-44547560	+
Ebf1	chr11:44549980-44550000	+
Ebf1	chr11:44557000-44557020	+
Ebf1	chr11:44557600-44557620	+
Ebf1	chr11:44566240-44566260	+
Ebf1	chr11:44566660-44566700	+
Ebf1	chr11:44567640-44567660	+
Ebf1	chr11:44569120-44569180	+
Ebf1	chr11:44570040-44570060	+
Ebf1	chr11:44570940-44570960	+
Ebf1	chr11:44572960-44572980	+
Ebf1	chr11:44574760-44574780	+
Ebf1	chr11:44574840-44574860	+
Ebf1	chr11:44576080-44576100	+
Ebf1	chr11:44576760-44576780	+
Ebf1	chr11:44578020-44578040	+
Ebf1	chr11:44580680-44580700	+
Ebf1	chr11:44582340-44582360	+
Ebf1	chr11:44584340-44584360	+
Ebf1	chr11:44587020-44587040	+
Ebf1	chr11:44589600-44589620	+
Ebf1	chr11:44589720-44589740	+
Ebf1	chr11:44589940-44589960	+
Ebf1	chr11:44590080-44590100	+
Ebf1	chr11:44593080-44593100	+
Ebf1	chr11:44593420-44593440	+
Ebf1	chr11:44606560-44606580	+
Ebf1	chr11:44607000-44607020	+
Ebf1	chr11:44608160-44608180	+
Ebf1	chr11:44609860-44609880	+
Ebf1	chr11:44635060-44635080	+
Ebf1	chr11:44636800-44636820	+
Ebf1	chr11:44667880-44667900	+
Ebf1	chr11:44687500-44687520	+
Ebf1	chr11:44692880-44692900	+
Clint1	chr11:45689300-45689320	+
Adam19	chr11:45879400-45879420	+
Adam19	chr11:45888440-45888460	+
Adam19	chr11:45888940-45888960	+
Adam19	chr11:45921360-45921380	+
Cyfip2	chr11:46036120-46036140	-
Cyfip2	chr11:46056020-46056040	-
Cyfip2	chr11:46076120-46076140	-
Cyfip2	chr11:46076160-46076180	-
Timd2	chr11:46489400-46489440	-
Sgcd	chr11:46807940-46807960	-
Sgcd	chr11:46966760-46966780	-
Gnb2l1	chr11:48613880-48613940	+
Gnb2l1	chr11:48613960-48613980	+
Gnb2l1	chr11:48614000-48614020	+
Gnb2l1	chr11:48614040-48614060	+
Gnb2l1	chr11:48614360-48614420	+
Gnb2l1	chr11:48615160-48615180	+
Gnb2l1	chr11:48615300-48615320	+
Gnb2l1	chr11:48615520-48615600	+
Snord96a	chr11:48615520-48615600	+
Gnb2l1	chr11:48615800-48615820	+
Gnb2l1	chr11:48615880-48615900	+
Gnb2l1	chr11:48616660-48616700	+
Snord95	chr11:48616660-48616700	+
Gnb2l1	chr11:48616960-48616980	+
Gnb2l1	chr11:48617420-48617440	+
Trim41	chr11:48619920-48619940	-
Irgm1	chr11:48684200-48684220	-
Irgm1	chr11:48684320-48684340	-
Irgm1	chr11:48684580-48684600	-
Irgm1	chr11:48684640-48684660	-
Zfp62	chr11:49024440-49024460	+
Zfp62	chr11:49025280-49025300	+
Zfp62	chr11:49025460-49025480	+
Mgat1	chr11:49065120-49065140	+
Mgat1	chr11:49074380-49074400	+
Cnot6	chr11:49492560-49492580	-
Rnf130	chr11:49903220-49903240	+
Tbc1d9b	chr11:49948700-49948720	+
3010026O09Rik	chr11:49998800-49998820	+
Sqstm1	chr11:50014100-50014120	-
Sqstm1	chr11:50014240-50014260	-
Sqstm1	chr11:50019540-50019560	-
Canx	chr11:50111620-50111640	-
Canx	chr11:50112740-50112760	-
Canx	chr11:50127980-50128000	-
Hnrnph1	chr11:50194680-50194700	+
Hnrnph1	chr11:50194740-50194760	+
Hnrnph1	chr11:50195100-50195120	+
Hnrnph1	chr11:50196160-50196180	+
Hnrnph1	chr11:50199320-50199340	+
Rufy1	chr11:50227680-50227700	-
Adamts2	chr11:50539340-50539360	+
Clk4	chr11:51086600-51086620	+
Hnrnpab	chr11:51416060-51416080	-
Rmnd5b	chr11:51441460-51441480	-
Rmnd5b	chr11:51446300-51446320	-
Sec24a	chr11:51551280-51551320	-
Sec24a	chr11:51551360-51551380	-
Phf15	chr11:51627080-51627100	-
Phf15	chr11:51630960-51630980	-
Phf15	chr11:51670700-51670720	-
Ube2b	chr11:51806440-51806460	-
Tcf7	chr11:52084700-52084720	-
Vdac1	chr11:52180120-52180140	+
Aff4	chr11:53232340-53232360	+
Aff4	chr11:53232820-53232840	+
Irf1	chr11:53584160-53584180	+
Irf1	chr11:53584320-53584340	+
Irf1	chr11:53584620-53584640	+
Irf1	chr11:53584800-53584820	+
Irf1	chr11:53585200-53585220	+
Irf1	chr11:53586400-53586420	+
Irf1	chr11:53588560-53588580	+
Irf1	chr11:53589960-53589980	+
Irf1	chr11:53590160-53590180	+
Irf1	chr11:53590440-53590460	+
Irf1	chr11:53590620-53590640	+
Irf1	chr11:53590680-53590700	+
Cdc42se2	chr11:54533760-54533780	-
Cdc42se2	chr11:54544500-54544520	-
Cdc42se2	chr11:54577860-54577880	-
Lyrm7	chr11:54661240-54661260	-
Tnip1	chr11:54756660-54756680	-
Tnip1	chr11:54756700-54756720	-
Tnip1	chr11:54764280-54764300	-
Tnip1	chr11:54766260-54766280	-
G3bp1	chr11:55285180-55285200	+
G3bp1	chr11:55290460-55290480	+
G3bp1	chr11:55296180-55296200	+
Gm12238	chr11:55296220-55296240	+
G3bp1	chr11:55296220-55296240	+
Gm12238	chr11:55296260-55296300	+
G3bp1	chr11:55296260-55296300	+
Gria1	chr11:57050640-57050660	+
Galnt10	chr11:57564260-57564280	+
Larp1	chr11:57833540-57833560	+
Larp1	chr11:57833900-57833920	+
Larp1	chr11:57874040-57874060	+
Igtp	chr11:58015040-58015060	+
Igtp	chr11:58015700-58015720	+
Irgm2	chr11:58034800-58034820	+
Irgm2	chr11:58034900-58034920	+
Trim58	chr11:58464160-58464180	+
Jmjd4	chr11:59269800-59269820	+
Nlrp3	chr11:59376820-59376840	+
Cops3	chr11:59645460-59645480	-
Atpaf2	chr11:60215480-60215500	-
4933439F18Rik	chr11:60230840-60230860	+
4933439F18Rik	chr11:60230900-60230920	+
4933439F18Rik	chr11:60231060-60231080	+
Smcr7	chr11:60542200-60542220	+
Dhrs7b	chr11:60651460-60651480	+
Tnfrsf13b	chr11:60956380-60956400	+
Tnfrsf13b	chr11:60956660-60956680	+
Usp22	chr11:60980600-60980620	-
Aldh3a2	chr11:61072840-61072860	-
Grap	chr11:61486000-61486020	+
Ubb	chr11:62365640-62365660	+
Ubb	chr11:62366100-62366120	+
2410006H16Rik	chr11:62416420-62416440	+
2410006H16Rik	chr11:62416560-62416640	+
Snord49b	chr11:62416560-62416640	+
2410006H16Rik	chr11:62416940-62417020	+
Snord49a	chr11:62416940-62417020	+
2410006H16Rik	chr11:62418000-62418080	+
Snord65	chr11:62418000-62418080	+
Hs3st3b1	chr11:63717080-63717100	-
Hs3st3a1	chr11:64315820-64315840	+
Ntn1	chr11:68115220-68115240	-
Ndel1	chr11:68636100-68636120	-
Ndel1	chr11:68640900-68640920	-
Rpl26	chr11:68717960-68718000	+
Chd3	chr11:69163940-69163960	-
Chd3	chr11:69164040-69164060	-
Chd3	chr11:69164160-69164180	-
Trp53	chr11:69400560-69400580	+
Mpdu1	chr11:69470240-69470260	-
Eif4a1	chr11:69481340-69481400	-
Eif4a1	chr11:69481420-69481460	-
Eif4a1	chr11:69482340-69482480	-
Eif4a1	chr11:69483140-69483180	-
Eif4a1	chr11:69483200-69483240	-
Eif4a1	chr11:69483260-69483280	-
Eif4a1	chr11:69484800-69484820	-
Eif4a1	chr11:69485560-69485580	-
Acap1	chr11:69698460-69698480	-
Eif5a	chr11:69730580-69730600	-
Ctdnep1	chr11:69800800-69800820	+
Pfn1	chr11:70465420-70465500	-
Pfn1	chr11:70465540-70465560	-
Pfn1	chr11:70465580-70465600	-
Pfn1	chr11:70465620-70465640	-
Pfn1	chr11:70466380-70466400	-
Pfn1	chr11:70466440-70466460	-
Pfn1	chr11:70467100-70467120	-
Pfn1	chr11:70467140-70467160	-
Pfn1	chr11:70467320-70467360	-
Kif1c	chr11:70519380-70519400	+
Rabep1	chr11:70671660-70671680	+
Mybbp1a	chr11:72258740-72258760	+
Spns3	chr11:72349740-72349760	-
Ube2g1	chr11:72445880-72445900	+
Ube2g1	chr11:72446220-72446240	+
Ube2g1	chr11:72449980-72450000	+
Ankfy1	chr11:72545600-72545620	+
Ankfy1	chr11:72579040-72579060	+
Ankfy1	chr11:72579880-72579900	+
1200014J11Rik	chr11:72896560-72896600	+
Trpv3	chr11:73094340-73094360	+
Spata22	chr11:73147560-73147580	+
Rap1gap2	chr11:74398620-74398640	-
Pafah1b1	chr11:74509600-74509620	-
Pafah1b1	chr11:74536200-74536220	-
Pafah1b1	chr11:74537520-74537540	-
Tsr1	chr11:74718940-74719000	+
Snord91a	chr11:74718940-74719000	+
Smg6	chr11:74925580-74925600	+
Smg6	chr11:74925620-74925640	+
Hic1	chr11:74979300-74979320	-
Rpa1	chr11:75114080-75114100	-
Rpa1	chr11:75114400-75114440	-
Rpa1	chr11:75114540-75114560	-
Rpa1	chr11:75114580-75114600	-
Rpa1	chr11:75152300-75152320	-
2210403K04Rik	chr11:75277260-75277280	+
Mir22	chr11:75277260-75277280	+
Prpf8	chr11:75317560-75317580	+
Pitpna	chr11:75401920-75401940	+
Pitpna	chr11:75414800-75414820	+
Inpp5k	chr11:75451760-75451780	+
Inpp5k	chr11:75455720-75455740	+
Inpp5k	chr11:75455760-75455780	+
Myo1c	chr11:75477980-75478000	+
Crk	chr11:75504820-75504840	+
Crk	chr11:75516940-75516960	+
Ywhae	chr11:75546520-75546540	+
Ywhae	chr11:75548320-75548340	+
Ywhae	chr11:75548660-75548680	+
Ywhae	chr11:75552320-75552340	+
Ywhae	chr11:75554140-75554160	+
Ywhae	chr11:75557220-75557240	+
Ywhae	chr11:75578660-75578680	+
Mir423	chr11:76891580-76891600	-
Ccdc55	chr11:76891580-76891600	-
Mir423	chr11:76891620-76891640	-
Ccdc55	chr11:76891620-76891640	-
Ssh2	chr11:77045400-77045420	+
Ssh2	chr11:77081980-77082000	+
Ssh2	chr11:77196080-77196100	+
Taok1	chr11:77367800-77367820	-
Nufip2	chr11:77511700-77511720	+
Nufip2	chr11:77524540-77524580	+
Nufip2	chr11:77525540-77525560	+
Myo18a	chr11:77655540-77655560	+
Rpl23a	chr11:77994800-77994840	-
Snord42a	chr11:77994800-77994840	-
Rpl23a	chr11:77995180-77995240	-
Snord4a	chr11:77995180-77995240	-
Rpl23a	chr11:77996560-77996600	-
Snord42b	chr11:77996560-77996600	-
Gm11194	chr11:78214280-78214300	+
Slc46a1	chr11:78284020-78284040	+
Ksr1	chr11:78832280-78832300	-
Ksr1	chr11:78897560-78897580	-
Ksr1	chr11:78915300-78915320	-
Ksr1	chr11:78920720-78920740	-
Ksr1	chr11:78921640-78921660	-
Ksr1	chr11:78923740-78923760	-
Ksr1	chr11:78933440-78933460	-
Ksr1	chr11:78937380-78937400	-
Ksr1	chr11:78938280-78938300	-
Ksr1	chr11:78939860-78939880	-
Ksr1	chr11:78944540-78944560	-
Ksr1	chr11:78944580-78944600	-
Ksr1	chr11:78947560-78947580	-
Ksr1	chr11:78952480-78952500	-
Ksr1	chr11:78952860-78952880	-
Ksr1	chr11:78958000-78958020	-
Ksr1	chr11:78959340-78959360	-
Evi2b	chr11:79335740-79335760	-
Rab11fip4	chr11:79460740-79460760	+
Crlf3	chr11:79889100-79889120	-
Lig3	chr11:82595000-82595020	+
Slfn2	chr11:82882780-82882800	+
Taf15	chr11:83289520-83289540	+
Taf15	chr11:83299600-83299620	+
Taf15	chr11:83306200-83306220	+
Taf15	chr11:83310480-83310500	+
Heatr6	chr11:83584780-83584800	+
Ggnbp2	chr11:84667140-84667160	-
Bcas3	chr11:85389280-85389300	+
Bcas3	chr11:85398620-85398640	+
Bcas3	chr11:85474680-85474700	+
Tbx2	chr11:85652040-85652060	+
Med13	chr11:86083780-86083800	-
Med13	chr11:86145780-86145800	-
Med13	chr11:86155420-86155440	-
Mir21	chr11:86397620-86397640	-
Tmem49	chr11:86397620-86397640	-
Tmem49	chr11:86398900-86398920	-
Tmem49	chr11:86444040-86444060	-
Tmem49	chr11:86444080-86444100	-
Tmem49	chr11:86444140-86444160	-
Tmem49	chr11:86444200-86444220	-
Tmem49	chr11:86444340-86444360	-
Cltc	chr11:86508260-86508280	-
Cltc	chr11:86512240-86512260	-
Cltc	chr11:86551680-86551700	-
Cltc	chr11:86551720-86551740	-
Tex14	chr11:87236360-87236380	+
Tex14	chr11:87236400-87236520	+
Tex14	chr11:87239040-87239060	+
Tex14	chr11:87240220-87240260	+
Tex14	chr11:87240280-87240380	+
Tex14	chr11:87256760-87256840	+
Tex14	chr11:87256860-87256940	+
Tex14	chr11:87262140-87262320	+
Tex14	chr11:87275800-87275880	+
Tex14	chr11:87275900-87275980	+
Tex14	chr11:87284880-87285060	+
Hsf5	chr11:87431820-87431840	+
Rnf43	chr11:87529120-87529140	+
Mir142	chr11:87570360-87570380	+
Mir142	chr11:87570400-87570480	+
Srsf1	chr11:87862960-87862980	+
Srsf1	chr11:87863540-87863560	+
Srsf1	chr11:87864460-87864480	+
Srsf1	chr11:87864540-87864560	+
Msi2	chr11:88171820-88171840	-
Msi2	chr11:88285520-88285540	-
Msi2	chr11:88323320-88323340	-
Msi2	chr11:88324440-88324460	-
Msi2	chr11:88334280-88334300	-
Msi2	chr11:88338860-88338880	-
Msi2	chr11:88496620-88496640	-
Msi2	chr11:88506320-88506340	-
Msi2	chr11:88512280-88512300	-
Msi2	chr11:88520800-88520820	-
Msi2	chr11:88524100-88524120	-
Msi2	chr11:88527980-88528000	-
LOC100504473	chr11:88555580-88555600	-
Msi2	chr11:88555580-88555600	-
LOC100504473	chr11:88564200-88564220	-
Msi2	chr11:88564200-88564220	-
LOC100504473	chr11:88566240-88566260	-
Msi2	chr11:88566240-88566260	-
Scpep1	chr11:88816620-88816640	-
Trim25	chr11:88879560-88879580	+
Stxbp4	chr11:90400140-90400160	-
Utp18	chr11:93739360-93739380	-
Mbtd1	chr11:93751060-93751080	+
Mbtd1	chr11:93751120-93751140	+
Luc7l3	chr11:94162500-94162520	-
Acsf2	chr11:94454100-94454120	-
Acsf2	chr11:94460700-94460720	-
Xylt2	chr11:94533660-94533680	-
Myst2	chr11:95135280-95135300	-
Myst2	chr11:95136740-95136760	-
Myst2	chr11:95157420-95157440	-
Spop	chr11:95275420-95275460	+
Spop	chr11:95275560-95275600	+
Spop	chr11:95275660-95275680	+
Abi3	chr11:95701620-95701640	-
Snf8	chr11:95901800-95901820	+
Snf8	chr11:95901980-95902000	+
Cbx1	chr11:96652480-96652500	+
Nfe2l1	chr11:96684420-96684440	-
Cdk5rap3	chr11:96777760-96777780	-
Osbpl7	chr11:96929820-96929840	+
Tbx21	chr11:96961720-96961740	-
Tbx21	chr11:96966160-96966180	-
Tbx21	chr11:96970140-96970160	-
Tbx21	chr11:96971760-96971780	-
Kpnb1	chr11:97031660-97031680	-
Npepps	chr11:97067820-97067840	-
Socs7	chr11:97227300-97227320	+
Mllt6	chr11:97545780-97545800	+
Pcgf2	chr11:97552740-97552760	-
Rpl23	chr11:97641200-97641220	-
Rpl23	chr11:97642380-97642400	-
Rpl23	chr11:97642940-97642980	-
Snora21	chr11:97642940-97642980	-
Rpl23	chr11:97643000-97643080	-
Snora21	chr11:97643000-97643080	-
Lasp1	chr11:97698100-97698120	+
Rpl19	chr11:97889660-97889680	+
Cdk12	chr11:98090660-98090680	+
Ikzf3	chr11:98335040-98335080	-
Ikzf3	chr11:98344820-98344840	-
Ikzf3	chr11:98345020-98345040	-
Ikzf3	chr11:98345800-98345820	-
Ikzf3	chr11:98346960-98346980	-
Ikzf3	chr11:98377180-98377200	-
Ikzf3	chr11:98382660-98382680	-
Ikzf3	chr11:98394200-98394220	-
Wipf2	chr11:98726960-98726980	+
Top2a	chr11:98854560-98854580	-
Top2a	chr11:98862320-98862340	-
Top2a	chr11:98867100-98867120	-
Top2a	chr11:98878340-98878360	-
Top2a	chr11:98878380-98878400	-
Top2a	chr11:98881740-98881760	-
Ccr7	chr11:99007020-99007040	-
Ccr7	chr11:99008060-99008080	-
Ccr7	chr11:99015100-99015120	-
Acly	chr11:100382440-100382460	-
Dnajc7	chr11:100444220-100444240	-
Dnajc7	chr11:100478340-100478360	-
Rab5c	chr11:100590820-100590840	-
Stat5b	chr11:100644620-100644640	-
Stat5a	chr11:100746360-100746380	+
Stat3	chr11:100749640-100749660	-
Stat3	chr11:100755240-100755260	-
Stat3	chr11:100760180-100760200	-
Stat3	chr11:100762940-100762960	-
Stat3	chr11:100773940-100773960	-
Stat3	chr11:100776440-100776460	-
Stat3	chr11:100777040-100777060	-
Stat3	chr11:100781200-100781220	-
Stat3	chr11:100781840-100781860	-
Stat3	chr11:100789660-100789680	-
Stat3	chr11:100790040-100790060	-
Stat3	chr11:100796380-100796400	-
Stat3	chr11:100798640-100798660	-
Becn1	chr11:101153100-101153120	-
Becn1	chr11:101154540-101154560	-
Psme3	chr11:101178980-101179000	+
Psme3	chr11:101184280-101184300	+
Psme3	chr11:101184740-101184760	+
Lsm12	chr11:102035200-102035220	-
Atxn7l3	chr11:102150640-102150660	-
Ubtf	chr11:102166960-102166980	-
Ubtf	chr11:102180120-102180140	-
Grn	chr11:102294580-102294600	+
Grn	chr11:102294780-102294800	+
Grn	chr11:102295260-102295300	+
Grn	chr11:102296360-102296380	+
Grn	chr11:102297040-102297060	+
Grn	chr11:102297460-102297480	+
Grn	chr11:102298000-102298020	+
Gpatch8	chr11:102385700-102385720	-
Gpatch8	chr11:102387540-102387560	-
Ccdc43	chr11:102553180-102553200	-
Eftud2	chr11:102733300-102733320	-
Fmnl1	chr11:103042240-103042260	+
Fmnl1	chr11:103044560-103044580	+
Map3k14	chr11:103125680-103125700	-
Nsf	chr11:103782320-103782340	-
1700081L11Rik	chr11:104195900-104195920	-
1700081L11Rik	chr11:104249960-104249980	-
1700081L11Rik	chr11:104266140-104266160	-
1700081L11Rik	chr11:104274500-104274520	-
Dcaf7	chr11:105917220-105917240	+
Dcaf7	chr11:105918920-105918940	+
Taco1	chr11:105928120-105928160	+
Map3k3	chr11:105976980-105977000	+
Limd2	chr11:106019460-106019480	-
Psmc5	chr11:106122200-106122220	+
Cd79b	chr11:106172800-106172820	-
Cd79b	chr11:106172900-106172920	-
Cd79b	chr11:106173020-106173040	-
Cd79b	chr11:106174540-106174560	-
Cd79b	chr11:106175000-106175020	-
Cd79b	chr11:106175720-106175740	-
Snord104	chr11:106362300-106362380	+
Tex2	chr11:106425760-106425780	-
Pecam1	chr11:106532040-106532060	-
Pecam1	chr11:106532080-106532100	-
Pecam1	chr11:106532720-106532740	-
Pecam1	chr11:106532960-106532980	-
Pecam1	chr11:106561320-106561340	-
Pecam1	chr11:106561420-106561480	-
Pecam1	chr11:106561860-106561880	-
Pecam1	chr11:106565800-106565820	-
Ddx5	chr11:106641760-106641780	-
Ddx5	chr11:106641840-106641860	-
Ddx5	chr11:106641940-106641980	-
Ddx5	chr11:106642260-106642280	-
Ddx5	chr11:106642760-106642780	-
Mir3064	chr11:106644040-106644060	-
Ddx5	chr11:106644040-106644060	-
Ddx5	chr11:106644160-106644180	-
Ddx5	chr11:106644240-106644260	-
Ddx5	chr11:106644460-106644480	-
Ddx5	chr11:106644560-106644580	-
Ddx5	chr11:106644600-106644620	-
Ddx5	chr11:106644640-106644660	-
Ddx5	chr11:106644760-106644780	-
Ddx5	chr11:106644960-106644980	-
Ddx5	chr11:106645020-106645040	-
Ddx5	chr11:106645800-106645820	-
Ddx5	chr11:106646200-106646220	-
Ddx5	chr11:106646500-106646520	-
Ddx5	chr11:106646760-106646780	-
Ddx5	chr11:106649720-106649740	-
Smurf2	chr11:106683960-106683980	-
Bptf	chr11:106898520-106898540	-
Pitpnc1	chr11:107302620-107302640	-
Pitpnc1	chr11:107308200-107308220	-
Prkca	chr11:108029600-108029620	-
Prkca	chr11:108040840-108040860	-
Ccdc46	chr11:108357940-108357960	+
Gna13	chr11:109238940-109238960	+
Gna13	chr11:109260240-109260260	+
Prkar1a	chr11:109515820-109515840	+
Prkar1a	chr11:109529100-109529120	+
2610035D17Rik	chr11:112994340-112994360	-
2610035D17Rik	chr11:112995500-112995520	-
2610035D17Rik	chr11:113005100-113005120	-
2610035D17Rik	chr11:113027940-113027960	-
2610035D17Rik	chr11:113032460-113032480	-
2610035D17Rik	chr11:113043520-113043540	-
D11Wsu47e	chr11:113550000-113550020	+
Ush1g	chr11:115181560-115181580	-
Cdr2l	chr11:115253300-115253320	+
Hn1	chr11:115370540-115370560	-
Nup85	chr11:115433240-115433260	+
Slc25a19	chr11:115477920-115477940	-
Slc25a19	chr11:115479520-115479540	-
Slc25a19	chr11:115479560-115479580	-
Slc25a19	chr11:115480060-115480080	-
Slc25a19	chr11:115480160-115480180	-
Slc25a19	chr11:115480200-115480220	-
Slc25a19	chr11:115480500-115480520	-
Slc25a19	chr11:115480560-115480620	-
Slc25a19	chr11:115480820-115480840	-
Slc25a19	chr11:115486240-115486260	-
Slc25a19	chr11:115487080-115487100	-
Slc25a19	chr11:115487220-115487240	-
Grb2	chr11:115513500-115513520	-
Grb2	chr11:115533880-115533900	-
Grb2	chr11:115541100-115541120	-
Grb2	chr11:115541560-115541580	-
Grb2	chr11:115541900-115541920	-
Grb2	chr11:115544240-115544260	-
Grb2	chr11:115544300-115544320	-
Grb2	chr11:115544500-115544520	-
Grb2	chr11:115544700-115544720	-
Grb2	chr11:115545200-115545220	-
Grb2	chr11:115545480-115545500	-
Grb2	chr11:115545600-115545620	-
Grb2	chr11:115546640-115546660	-
Grb2	chr11:115548260-115548280	-
Grb2	chr11:115549020-115549040	-
Grb2	chr11:115552760-115552780	-
Grb2	chr11:115555460-115555480	-
Grb2	chr11:115556640-115556660	-
Grb2	chr11:115558920-115558940	-
Grb2	chr11:115566600-115566620	-
Grb2	chr11:115567160-115567180	-
2310067B10Rik	chr11:115648780-115648800	+
Recql5	chr11:115774240-115774260	-
Recql5	chr11:115790100-115790120	-
H3f3b	chr11:115883860-115883880	-
H3f3b	chr11:115884700-115884720	-
H3f3b	chr11:115885320-115885340	-
H3f3b	chr11:115885540-115885560	-
Trim47	chr11:115967780-115967800	-
Srp68	chr11:116120200-116120220	-
Foxj1	chr11:116196620-116196640	-
Rnf157	chr11:116206680-116206700	-
Rnf157	chr11:116208720-116208740	-
Rnf157	chr11:116218200-116218220	-
Rnf157	chr11:116232200-116232220	-
Rnf157	chr11:116243480-116243500	-
Rnf157	chr11:116248320-116248340	-
Rnf157	chr11:116260240-116260260	-
Rnf157	chr11:116266080-116266100	-
1810032O08Rik	chr11:116533160-116533180	+
1810032O08Rik	chr11:116533820-116533840	+
Snord1c	chr11:116533820-116533840	+
1810032O08Rik	chr11:116533860-116533880	+
Snord1c	chr11:116533860-116533880	+
1810032O08Rik	chr11:116535460-116535480	+
Snord1b	chr11:116535460-116535480	+
1810032O08Rik	chr11:116535500-116535520	+
Snord1b	chr11:116535500-116535520	+
1810032O08Rik	chr11:116535900-116535940	+
Snord1a	chr11:116535900-116535940	+
Jmjd6	chr11:116704520-116704540	-
Srsf2	chr11:116711540-116711560	-
2810008D09Rik	chr11:116938540-116938620	+
2810008D09Rik	chr11:116938700-116938720	+
Sept9	chr11:117180500-117180520	+
Sept9	chr11:117219920-117219940	+
Tnrc6c	chr11:117532300-117532320	+
Tnrc6c	chr11:117584500-117584520	+
Tnrc6c	chr11:117587740-117587760	+
Tnrc6c	chr11:117622840-117622860	+
Syngr2	chr11:117674520-117674540	+
Syngr2	chr11:117675120-117675140	+
Syngr2	chr11:117675200-117675220	+
Syngr2	chr11:117675240-117675260	+
Tk1	chr11:117685360-117685380	-
Pgs1	chr11:117857480-117857500	+
Pgs1	chr11:117868460-117868480	+
Pgs1	chr11:117879580-117879600	+
Cyth1	chr11:118036380-118036400	-
Cyth1	chr11:118037000-118037020	-
Cyth1	chr11:118051880-118051900	-
Cyth1	chr11:118053740-118053760	-
Cyth1	chr11:118056780-118056800	-
Cyth1	chr11:118059820-118059840	-
Cyth1	chr11:118066820-118066840	-
Cyth1	chr11:118067260-118067280	-
Cyth1	chr11:118073180-118073200	-
Cyth1	chr11:118084540-118084560	-
Cyth1	chr11:118087020-118087060	-
Cyth1	chr11:118087360-118087380	-
Cyth1	chr11:118091460-118091480	-
Cyth1	chr11:118092800-118092820	-
Cyth1	chr11:118092900-118092920	-
Cyth1	chr11:118094600-118094620	-
Cyth1	chr11:118096280-118096300	-
Cyth1	chr11:118096320-118096340	-
Cyth1	chr11:118096560-118096580	-
Cyth1	chr11:118097220-118097240	-
Cyth1	chr11:118097260-118097280	-
Cyth1	chr11:118098940-118098960	-
Cyth1	chr11:118099380-118099400	-
Cyth1	chr11:118101420-118101440	-
Cyth1	chr11:118103680-118103700	-
Cyth1	chr11:118107060-118107080	-
Cyth1	chr11:118107140-118107160	-
Cyth1	chr11:118108040-118108060	-
Cyth1	chr11:118108180-118108200	-
Cyth1	chr11:118108960-118108980	-
Cyth1	chr11:118109360-118109400	-
Cyth1	chr11:118109420-118109440	-
Rbfox3	chr11:118448940-118448960	-
Rbfox3	chr11:118635760-118635780	-
Cbx4	chr11:118941840-118941860	-
Cbx4	chr11:118945120-118945140	-
Cbx4	chr11:118945880-118945900	-
A730011L01Rik	chr11:119371880-119371900	+
Rptor	chr11:119492820-119492840	+
Rptor	chr11:119546640-119546660	+
Rptor	chr11:119689240-119689260	+
Slc38a10	chr11:119985820-119985840	-
Actg1	chr11:120207160-120207180	-
Actg1	chr11:120207400-120207420	-
Nploc4	chr11:120278040-120278060	-
Hgs	chr11:120334640-120334660	+
Arhgdia	chr11:120440000-120440020	-
1110031I02Rik	chr11:121059240-121059260	-
Foxk2	chr11:121126740-121126760	+
Foxk2	chr11:121135460-121135480	+
Foxk2	chr11:121140780-121140800	+
Foxk2	chr11:121141000-121141020	+
B3gntl1	chr11:121520680-121520700	-
Metrnl	chr11:121572440-121572460	+
Rab10	chr12:3285440-3285460	-
Rab10	chr12:3296240-3296260	-
Rab10	chr12:3297780-3297800	-
Asxl2	chr12:3491560-3491580	+
Asxl2	chr12:3492000-3492020	+
Dnmt3a	chr12:3826740-3826760	+
Dnmt3a	chr12:3909440-3909460	+
Ncoa1	chr12:4451460-4451480	-
Ncoa1	chr12:4470480-4470500	-
Ncoa1	chr12:4470560-4470600	-
Itsn2	chr12:4607040-4607060	+
Itsn2	chr12:4654480-4654520	+
Itsn2	chr12:4654540-4654560	+
Itsn2	chr12:4701740-4701760	+
Atad2b	chr12:4934020-4934040	+
Atad2b	chr12:4936680-4936700	+
Atad2b	chr12:4938280-4938300	+
Atad2b	chr12:4938460-4938480	+
Atad2b	chr12:4940200-4940220	+
Atad2b	chr12:5009580-5009600	+
Klhl29	chr12:5347040-5347060	-
Pum2	chr12:8682140-8682160	+
Pum2	chr12:8753360-8753380	+
Pum2	chr12:8755300-8755320	+
Pum2	chr12:8756560-8756580	+
Pum2	chr12:8756620-8756640	+
Pum2	chr12:8757380-8757400	+
Pum2	chr12:8757540-8757560	+
Pum2	chr12:8757680-8757700	+
Laptm4a	chr12:8941660-8941680	+
Fam49a	chr12:12302500-12302520	+
Fam49a	chr12:12315160-12315180	+
Fam49a	chr12:12376820-12376840	+
Nbas	chr12:13578600-13578620	+
Trib2	chr12:15818840-15818860	-
Odc1	chr12:17552940-17553000	+
Odc1	chr12:17553020-17553040	+
Odc1	chr12:17553060-17553080	+
Asap2	chr12:21164120-21164140	+
Adam17	chr12:21335940-21335960	-
Adam17	chr12:21375340-21375360	-
Ywhaq	chr12:21408960-21408980	-
Rrm2	chr12:25398360-25398380	+
Tssc1	chr12:29537080-29537100	+
Sypl	chr12:33649480-33649500	+
F730043M19Rik	chr12:33821940-33821960	-
Atxn7l1	chr12:33905520-33905540	+
Atxn7l1	chr12:33905640-33905660	+
Hdac9	chr12:35198020-35198040	-
Hdac9	chr12:35206760-35206780	-
Snx13	chr12:35784300-35784320	+
Snx13	chr12:35829640-35829660	+
Dgkb	chr12:39229080-39229100	+
Ifrd1	chr12:40949660-40949680	-
Zfp277	chr12:41150160-41150180	-
Dock4	chr12:41455460-41455480	+
Immp2l	chr12:41837500-41837520	+
Immp2l	chr12:41888020-41888040	+
Immp2l	chr12:41911060-41911080	+
[truncated: 7,444 more rows]
