# Supplementary material for: The RNA-binding protein ROD1/PTBP3 cotranscriptionally defines AID-loading sites to mediate antibody class switch in mammalian genomes
Source: Cell Res. 2018 Aug 24;28(10):981–95. doi: 10.1038/s41422-018-0076-9 (PMC6170407; doi:10.1038/s41422-018-0076-9)
Supplement: Supplementary file 22 — Supplementary information, Table S3 [file 41422_2018_76_MOESM22_ESM.xlsx]

## Sheet: Sheet1
Supplementary Table 3. Translocation hotspots, hypermutated targets, RPA targets and ROD1 bi-directional targets used for analysis.
Translocation hotspots (Klein IA et al., Cell, 2011)	Hypermutated targets (Liu M et al., Nature,2008)	RPA ChIP-seq targets (Qian J et al., Cell, 2014)	ROD1 bi-directional RNA targets
0610007P08Rik	Bcl6	1810026B05Rik	0610007P08Rik
1110034A24Rik	Cd83	2310001H17Rik	0610030E20Rik
1500012F01Rik	Pim1	5730488B01Rik	1110003E01Rik
Adssl1	Btg1	A430035B10Rik	1110008L16Rik
Aff3	Blk	AI480526	1110028C15Rik
Arid5a	Cd79b	Actb	1110038B12Rik
Auh	Sykb	Adrbk1	1700020I14Rik
Batf	Rhoh	Aebp2	1700081L11Rik
Bcl2l11	Pax5	Aff3	1810032O08Rik
Ccl22	Serinc3	Aicda	2010001M09Rik
Cd19	Yes1	Aldoa	2010002N04Rik
Cd79b	Sh3kbp1	Amigo2	2010012O05Rik
Cd83	Igsf8	Apobec1	2010016I18Rik
Chst3	Hdac1	Apobec3	2210009G21Rik
Cish	Raf1	Arid1a	2310004N24Rik
Clec2d	Pou2af1	Arid5a	2310014H01Rik
Cpox	Ldha	Atf4	2310036O22Rik
Cxcr5	Set	B4galt1	2400003C14Rik
D4Wsu53e	Ung	BC035044	2410003K15Rik
Ddit4	Jund	Bach2	2410006H16Rik
Ddx6	Myc	Batf	2610002J02Rik
Dusp4	Ezh2	Bcl11a	2610528E23Rik
Eapp	Canx	Bcl2a1d	2700029M09Rik
Fbxo11		Bcl2l1	2700049A03Rik
Fchsd2		Bcl2l11	2810004N23Rik
Fli1		Bcl6	2810422J05Rik
Gadd45g		Birc3	2900060B14Rik
Gas5		Blnk	3110002H16Rik
Gimap1		Brd2	4921513D23Rik
Gimap4		Ccl22	4930420K17Rik
Gimap5		Ccnd2	4930503L19Rik
Gimap6		Cd180	4930523C07Rik
Gpr132		Cd19	4930534B04Rik
Gpr15		Cd22	4930578N16Rik
Gpr183		Cd74	4933407C03Rik
Grap		Cd79b	4933426M11Rik
Grhpr		Cd83	5031414D18Rik
Gtf2a1		Chst3	5133401N09Rik
Hist1h1b		Ciita	5430416N02Rik
Hist1h1e		Cish	5730403B10Rik
Hist2h2ac		Clec2d	6330578E17Rik
Hist2h2bb		Clec2g	6430527G18Rik
Hist4h4		Cpox	9030617O03Rik
IgH		Csf1	9530008L14Rik
Igk		Cxcr5	9930111J21Rik1
Igll1		Ddit4	A330023F24Rik
Il21r		Ddx6	A530032D15Rik
Il4ra		Dnaaf2	A630001G21Rik
Inf2		Dock10	A930015D03Rik
Irf2bp2		Dusp2	AI837181
Junb		Dusp4	AU040320
Jund		Edem1	AV249152
Klhdc2		Eef1a1	AW549877
Ly6e		Elk4	Aamp
Man1a		Elmsan1	Abca17
Mcl1		Evl	Abcg1
Mir142		Fam100b	Abi3
Mir155		Fam46c	Ablim1
Mtdh		Fcer2a	Acap2
Myc		Fchsd2	Acin1
Nfil3		Fli1	Acot13
Nfkb1		Foxo1	Actb
Nfkbia		Foxp1	Actg1
Nsmce1		Gadd45b	Actr2
Nup62		Gadd45g	Actr3
Pax5		Gapdh	Adam19
Phlpp1		Gimap5	Adap1
Pim1		Gimap6	Adck2
Ppp1r16b		Gm12066	Add1
Ppp3cc		Gm13994	Add3
Rpl3		Gpr132	Adrbk1
Satb1		Gpr15	Aff1
Selplg		Gpr183	Agap2
Slc25a19		Grap	Agbl4
Socs1		Gtf2a1	Agpat1
Srebf2		Gucy2d	Agpat4
Tmed8		H2-DMb2	Ahctf1
Tmem121		H2afx	Aicda
Tmem49		Hist1h1c	Aim2
Traf1		Hist1h1e	Akap13
Vars		Hist1h2ac	Akap9
Xbp1		Hist1h2bl	Akna
Zfp36l1		Hist1h3a	Alcam
		Hist1h3i	Ankrd11
		Hist1h4i	Ankrd33b
		Hist2h2ab	Ano6
		Hist2h2bb	Anp32a
		Hist4h4	Anp32e
		Hmga1	Ap1b1
		Ifngr2	Ap1g1
		Igh	Apc
		Igh_Sg1	Apobec3
		Igh_Su	Arap1
		Ighv1-18	Arf1
		Ighv1-22	Arf6
		Ighv1-50	Arfgef1
		Ighv1-80	Arhgap1
		Ighv2-2	Arhgap15
		Ighv6-3	Arhgap17
		Ighv6-6	Arhgap25
		Ighv8-8	Arhgap26
		Ighv9-3	Arhgap30
		Igk	Arhgdib
		Igkv1-110	Arhgef1
		Igkv1-117	Arhgef18
		Igkv1-135	Arhgef3
		Igl	Arid1a
		Iglc2	Arid1b
		Iglc3	Arid2
		Ikzf1	Arid3a
		Ikzf3	Arid5a
		Il16	Arid5b
		Il21r	Arpc1b
		Il4i1	Arpc2
		Il4ra	Arpc4
		Inf2	Arpc5l
		Insm1	Arv1
		Irf2	Asah1
		Irf2bp2	Asap1
		Irf4	Atf4
		Irf8	Atf6
		Junb	Atf7ip
		Jund	Atg13
		Klf2	Atn1
		Klhdc2	Atp13a1
		Laptm5	Atp1b3
		Lpgat1	Atp2b1
		Lpxn	Atp5b
		Lrrc33	Atp6v0a1
		Ly6e	Atp6v0a2
		Malat1	Atxn1
		Man1a	Atxn1l
		Map3k8	Atxn2l
		Mcl1	Atxn7l1
		Mef2c	Atxn7l3
		Mgme1	Auh
		Midn	Aup1
		Mir142	B2m
		Mir21	B3gnt2
		Mpeg1	B4galt1
		Ms4a1	B4galt5
		Mtdh	BC005537
		Myc	BC006779
		Nabp1	BC013712
		Nfil3	Bach2
		Nfkb1	Bank1
		Nfkbia	Banp
		Pde4b	Bat1a
		Plagl2	Baz2a
		Plekha2	Baz2b
		Pml	Bbc3
		Pou2af1	Bbip1
		Pou2f2	Bcar3
		Ppp1r16b	Bcl11a
		Ppp3cc	Bcl2
		Psap	Bcl2a1b
		Ptch1	Bcl2a1d
		Ptma	Bcl2l11
		Rab35	Bcl3
		Rbm38	Bcl6
		Rel	Bcl9l
		Rnf19b	Bend5
		Rpl3	Bhlha15
		Rps11	Bhlhe40
		Rps19	Bin1
		Samsn1	Birc2
		Satb1	Birc3
		Scd2	Blk
		Selplg	Blnk
		Serinc3	Bmp2k
		Sh3bp5	Bod1l
		Shisa5	Braf
		Sik1	Brd2
		Slamf6	Brf1
		Slc25a19	Brip1
		Snn	Btbd9
		Snx8	Btg1
		Socs1	Btg2
		Socs2	C030046E11Rik
		Socs3	C130039O16Rik
		Spib	C920009B18Rik
		Swap70	Calm3
		Sypl	Camk2d
		Tagap	Camta2
		Tap1	Cap1
		Tbcd	Capn1
		Tmed8	Capn7
		Tmem123	Caprin1
		Tmem176b	Capza1
		Tnfaip3	Capzb
		Tnfrsf13c	Card11
		Traf1	Carm1
		Ubtf	Carns1
		Usp7	Casc3
		Vars	Casc5
		Xbp1	Casp1
		Zbtb1	Casp8
		Zbtb18	Catsper2
		Zfas1	Ccdc50
		Zfp217	Ccdc58
		Zfp36	Ccdc88c
		Zfp36l1	Ccdc9
		Zfp36l2	Ccdc97
			Ccm2
			Ccna2
			Ccnd2
			Ccnd3
			Ccni
			Ccr7
			Ccz1
			Cd180
			Cd19
			Cd22
			Cd274
			Cd37
			Cd38
			Cd40
			Cd47
			Cd48
			Cd52
			Cd69
			Cd72
			Cd74
			Cd79a
			Cd79b
			Cd81
			Cd82
			Cd83
			Cd84
			Cd86
			Cd97
			Cdc42se1
			Cdc42se2
			Cdca4
			Cdh19
			Cdk13
			Cdk17
			Cdk2ap2
			Cebpg
			Celf2
			Celf4
			Cenpl
			Cerk
			Cfl1
			Cflar
			Chac1
			Chd2
			Chd3
			Chmp4b
			Chst3
			Cic
			Ciita
			Cisd2
			Clasp1
			Clcf1
			Clec2d
			Clec2i
			Clic1
			Clic4
			Clk3
			Cltc
			Cmtm7
			Cnn2
			Cnot3
			Cnot6
			Cnr2
			Cog5
			Commd1
			Coro1a
			Coro1c
			Coro2a
			Coro7
			Cotl1
			Cradd
			Creb1
			Crlf3
			Cse1l
			Csk
			Csnk1a1
			Csnk2b
			Cspp1
			Csrnp1
			Cst3
			Ctcf
			Ctdsp1
			Ctsh
			Ctsz
			Cxcr5
			Cyba
			Cybasc3
			Cyfip2
			Cyhr1
			Cyth1
			Cytip
			D11Wsu99e
			D16Ertd472e
			Dapp1
			Dazap2
			Dbnl
			Dcaf15
			Dcaf7
			Dcaf8
			Dctn3
			Dcun1d5
			Ddit3
			Ddit4
			Ddx58
			Ddx6
			Def6
			Dennd1b
			Dennd2d
			Dennd4a
			Depdc1a
			Dgcr8
			Dgkd
			Dhx57
			Diap1
			Dip2b
			Dleu2
			Dlgap4
			Dmtf1
			Dnaja1
			Dnajb11
			Dnajc24
			Dnajc7
			Dnmt3a
			Dock10
			Dock2
			Dock8
			Dot1l
			Dpp8
			Dtnb
			Dtx1
			Dusp12
			Dusp2
			Dusp4
			Dym
			E130112N10Rik
			E2f2
			E2f3
			Ebf1
			Ece1
			Edem1
			Eef1a1
			Eef2
			Eftud1
			Egr3
			Ehmt2
			Eif1
			Eif2ak2
			Eif2ak4
			Eif2c2
			Eif4a1
			Eif4enif1
			Eif4h
			Eif5a
			Elf1
			Elf2
			Elk4
			Eml3
			Emp3
			Entpd1
			Epb4.1l2
			Epn1
			Ermp1
			Ero1lb
			Erp29
			Esyt1
			Etf1
			Etnk1
			Ets1
			Etv6
			Evi2b
			Evl
			Exd2
			Ezh2
			F630110N24Rik
			Fam105b
			Fam107b
			Fam113b
			Fam114a2
			Fam118b
			Fam122b
			Fam129a
			Fam134a
			Fam169b
			Fam173b
			Fam3c
			Fam43a
			Fam46c
			Fam49b
			Fam53b
			Fam65b
			Fam69a
			Fanca
			Fau
			Fbln2
			Fbxl12
			Fbxl14
			Fbxo11
			Fbxo42
			Fbxo48
			Fbxw2
			Fbxw7
			Fcer2a
			Fcgr2b
			Fchsd2
			Fcrl1
			Fcrla
			Filip1l
			Fkbp3
			Fli1
			Flt3
			Flt3l
			Fmnl3
			Fnbp1
			Foxo1
			Foxp1
			Foxp4
			Ftl1
			Fus
			Fuz
			Gabpa
			Gapdh
			Gars
			Gas5
			Gatad2a
			Gdi2
			Get4
			Gfpt1
			Gga3
			Ggta1
			Gimap1
			Gimap3
			Gimap4
			Gimap5
			Gimap6
			Gimap8
			Glcci1
			Glipr1
			Gm3435
			Gm4759
			Gm5431
			Gm6548
			Gmeb2
			Gmfb
			Gna13
			Gnai2
			Gnas
			Gnb2
			Gnb2l1
			Gng12
			Gnl3
			Golga1
			Gosr1
			Got1
			Gphn
			Gpr132
			Gpr137b-ps
			Gpr18
			Gpr183
			Gpr21
			Gpx1
			Gramd1b
			Gramd3
			Grap
			Grap2
			Grb2
			Gripap1
			Grm6
			Grn
			Gse1
			Gtf3c2
			Gtpbp1
			Gtpbp2
			Gtpbp4
			H2-Ab1
			H2-DMa
			H2-DMb2
			H2-Eb1
			H2-K1
			H2-M3
			H2-T23
			H3f3b
			H60b
			Haao
			Hcfc1
			Hdac9
			Heg1
			Herc1
			Herpud1
			Hexb
			Hif1a
			Hipk1
			Hist1h1d
			Hist1h2bn
			Hist1h2br
			Hist1h4d
			Hist2h2aa2
			Hmha1
			Hmox2
			Hnrnpa2b1
			Hnrnpd
			Hnrnpf
			Hnrnpk
			Hnrnpl
			Hoxd3
			Hsf2
			Hsp90ab1
			Hspa5
			Hspa9
			Huwe1
			Hvcn1
			Icam2
			Ier5
			Ifi27l2a
			Ifi30
			Ifi47
			Ifnar2
			Ifngr2
			Ikzf1
			Ikzf3
			Il10ra
			Il10rb
			Il1r2
			Il21r
			Il2ra
			Il4ra
			Il5ra
			Il6
			Immp2l
			Impdh2
			Ino80d
			Inpp5d
			Inpp5k
			Iqcb1
			Iqgap1
			Iqsec1
			Irak2
			Irf1
			Irf2
			Irf2bp2
			Irf4
			Irf5
			Irf8
			Irgm1
			Iscu
			Itga4
			Itgal
			Itpkb
			Itpr1
			Itprip
			Itsn2
			Jak3
			Jund
			Kcnq1ot1
			Kctd10
			Kctd12
			Kdm2a
			Kdm2b
			Kdm3b
			Kdm4a
			Kdm5d
			Khnyn
			Kin
			Klc1
			Klf13
			Klf3
			Klhl14
			Kmo
			Kpna6
			Kpnb1
			Krit1
			Krtcap2
			Ksr1
			LOC106740
			Lactb
			Laptm5
			Lass2
			Lass5
			Lcorl
			Lcp1
			Lef1
			Leng8
			Lfng
			Lgals8
			Lgmn
			Limd2
			Lims1
			Lipe
			Lman2
			Lmbrd1
			Lmo2
			Lpcat1
			Lpp
			Lpxn
			Lrba
			Lrch1
			Lrrc28
			Lrrc33
			Lrrc41
			Lrrfip1
			Lsm14a
			Lsm14b
			Ly6a
			Ly6d
			Ly6e
			Lyn
			M6pr
			Mafg
			Malat1
			Maml2
			Maml3
			Man1a
			Map3k1
			Map3k14
			Map3k5
			Mapkapk2
			Mapksp1
			March1
			Marcks
			Marcksl1
			Mark2
			Mat2a
			Mbd2
			Mbd6
			Mbnl1
			Mbnl2
			Mboat7
			Mbtd1
			Mcl1
			Mcm7
			Mcm9
			Mcts1
			Mdfic
			Mdm4
			Med13
			Med14
			Med22
			Mef2c
			Mef2d
			Metap2
			Mfhas1
			Mgat4a
			Mgrn1
			Mif4gd
			Mir142
			Mir21
			Mir677
			Mir93
			Mki67
			Mknk2
			Mlh1
			Mll1
			Mlxip
			Mndal
			Mpeg1
			Mreg
			Msi2
			Msl2
			Msn
			Mtdh
			Mtmr2
			Mtmr3
			Mtmr4
			Mvp
			Myh9
			Myo1e
			Myo1g
			Myo5a
			Myst2
			N4bp1
			N4bp2
			N4bp2l1
			Napsa
			Ncaph2
			Ncf1
			Ncf4
			Ncoa3
			Ncor1
			Neat1
			Necab3
			Nedd4
			Nedd9
			Nek7
			Nek9
			Nf1
			Nfatc1
			Nfil3
			Nfkb2
			Nfkbia
			Nfkbie
			Nfkbiz
			Nfya
			Nhsl2
			Nipbl
			Nop14
			Nop56
			Nr2c2
			Nrbp1
			Nsd1
			Nsmaf
			Nudcd3
			Numa1
			Nup153
			Nup210
			Nup214
			Nup62
			Nup62-il4i1
			Nup88
			Ogt
			Olfr56
			Orc3
			Os9
			Osbpl9
			Ostn
			Pafah1b1
			Pag1
			Paip2
			Pak2
			Pan3
			Parp14
			Parp2
			Pax5
			Pcf11
			Pcgf2
			Pck2
			Pcm1
			Pcna
			Pcsk7
			Pdcd11
			Pdcd1lg2
			Pde4b
			Pde7b
			Pds5a
			Pecam1
			Pfn1
			Phb2
			Phc2
			Phf10
			Phf15
			Phf21a
			Pi4kb
			Picalm
			Pigf
			Pik3ap1
			Pik3cd
			Pik3r5
			Pim1
			Pip4k2b
			Pip5k1b
			Pip5k1c
			Pisd-ps1
			Pisd-ps2
			Pkig
			Pkm2
			Plac8
			Plagl2
			Pld4
			Plek
			Plekha1
			Plekha2
			Plekhg2
			Plekhj1
			Plekhm2
			Plekho1
			Plekho2
			Plxnc1
			Pml
			Pold4
			Polg
			Pom121
			Pou2af1
			Pou2f2
			Ppil2
			Ppm1b
			Ppox
			Ppp1r16b
			Ppp1r9b
			Ppp2cb
			Ppp2r2d
			Ppp3ca
			Ppp3cc
			Ppp3r1
			Ppp6r1
			Ppt1
			Pptc7
			Prc1
			Prdx1
			Prdx2
			Prkca
			Prkcb
			Prkcd
			Prkce
			Prkd2
			Prr7
			Prrc2a
			Prrc2b
			Psd4
			Psip1
			Psmb3
			Psmb9
			Psmd14
			Ptger4
			Ptk2b
			Ptma
			Ptplad1
			Ptpn1
			Ptpn22
			Ptpn6
			Ptprc
			Pvt1
			Pwwp2a
			Pxk
			Pxn
			Rab1
			Rab10
			Rab14
			Rab2a
			Rab43
			Rab5c
			Rab8b
			Rabep1
			Rabep2
			Rabgap1
			Rac2
			Rad18
			Rad51l1
			Raet1a
			Raet1c
			Raf1
			Rai1
			Ralgps2
			Raly
			Ranbp3
			Rap1a
			Rapgef1
			Rara
			Rasa3
			Rasal3
			Rasgrp3
			Rassf2
			Rassf4
			Rassf5
			Raver1
			Rb1
			Rbbp6
			Rbm3
			Rbm38
			Rbm4b
			Rbms1
			Rbms2
			Rbmx
			Rbpj
			Rcsd1
			Reep3
			Rel
			Rere
			Rev3l
			Rftn1
			Rfx7
			Rg9mtd1
			Rhof
			Rhog
			Rhoq
			Rilpl2
			Rn4.5s
			Rnf114
			Rnf139
			Rnf145
			Rnf157
			Rnf167
			Rnf19b
			Rnf216
			Rnps1
			Rnu12
			Rpa1
			Rpl10
			Rpl13
			Rpl13a
			Rpl23a
			Rpl27a
			Rpl32
			Rpl4
			Rpl5
			Rpl6
			Rpl7a
			Rpl8
			Rplp0
			Rprd1b
			Rps13
			Rps15a
			Rps16
			Rps17
			Rps18
			Rps19
			Rps2
			Rps20
			Rps8
			Rragc
			Rras2
			Rreb1
			Rrp1
			Rsbn1l
			Rsf1
			Rtn3
			Runx2
			Rxrb
			S1pr1
			Samd1
			Sarnp
			Sash3
			Satb1
			Sbno2
			Scamp2
			Scamp3
			Scarna2
			Scd1
			Sdc4
			Sdcbp
			Sdccag8
			Sec11c
			Sec24c
			Secisbp2
			Seh1l
			Sel1l
			Sell
			Selplg
			Sema4b
			Sema4d
			Sema7a
			Senp1
			Sept1
			Sept11
			Sept9
			Serf2
			Serinc3
			Serinc5
			Serpini1
			Setbp1
			Setd1a
			Setd5
			Setdb1
			Sf1
			Sf3a1
			Sf3b2
			Sf3b4
			Sfi1
			Sh2b1
			Sh2b3
			Sh3bgrl3
			Sh3bp5
			Sh3gl1
			Sh3kbp1
			Shank1
			Shisa5
			Siah2
			Sidt2
			Sik1
			Sik3
			Sipa1l1
			Slamf7
			Slc25a19
			Slc35c1
			Slc39a1
			Slc43a3
			Slc44a2
			Slc44a3
			Slc48a1
			Slc50a1
			Slc9a1
			Slc9a7
			Slc9a8
			Slco3a1
			Slfn2
			Sltm
			Smad2
			Smad3
			Smap2
			Smarca2
			Smarcad1
			Smarcc2
			Smarcd2
			Smg6
			Smg7
			Smo
			Snap29
			Snapc1
			Snhg12
			Snn
			Snora16a
			Snora44
			Snora61
			Snora70
			Snora7a
			Snord104
			Snord12
			Snord17
			Snord1a
			Snord33
			Snord34
			Snord35a
			Snord49a
			Snord4a
			Snord52
			Snord55
			Snord57
			Snord61
			Snord65
			Snord68
			Snord69
			Snord91a
			Snord99
			Snrk
			Snx15
			Snx20
			Snx27
			Snx30
			Snx5
			Snx8
			Socs3
			Son
			Sp1
			Sp100
			Sp110
			Sp140
			Sp3
			Spast
			Spcs2
			Sphk2
			Spib
			Spopl
			Sptlc2
			Srebf2
			Srgn
			Srsf4
			Srsf9
			Ss18
			Ss18l1
			Ssr4
			St6gal1
			St8sia4
			Stag2
			Stard5
			Stat1
			Stat3
			Stat5b
			Stat6
			Stau2
			Stim1
			Stk17b
			Stk24
			Stk4
			Stoml1
			Stt3b
			Stx7
			Sufu
			Sugp1
			Sun2
			Supt16h
			Suv420h2
			Swap70
			Sykb
			Syngr2
			Synj2bp
			Syt17
			Syvn1
			Taf1d
			Tank
			Tap1
			Tap2
			Tapbp
			Tardbp
			Tatdn1
			Tbc1d1
			Tbc1d10c
			Tbc1d14
			Tbc1d20
			Tbce
			Tcf12
			Tcf4
			Tcfeb
			Tcof1
			Tec
			Tet2
			Tet3
			Tgfb1
			Tgfbr2
			Tgif1
			Tgtp2
			Thap3
			Tial1
			Tinf2
			Tk1
			Tln1
			Tlr7
			Tlr9
			Tm9sf1
			Tmbim1
			Tmcc3
			Tmed10
			Tmem123
			Tmem163
			Tmem165
			Tmem179b
			Tmem49
			Tmem63b
			Tmem93
			Tmsb4x
			Tnfaip8
			Tnfrsf13b
			Tnrc6b
			Tor1aip1
			Tor3a
			Tpm3
			Tpm4
			Tpp1
			Tra2a
			Traf1
			Traf3ip2
			Traf3ip3
			Traf5
			Trak2
			Tram1
			Trhde
			Trim12a
			Trim14
			Trim28
			Trim34a
			Trim41
			Trim46
			Trim7
			Trim8
			Trp53i11
			Tsc22d2
			Tsc22d4
			Tspan14
			Tsr1
			Ttc3
			Ttll9
			Ttpal
			Ttyh3
			Tuba1b
			Tubb5
			Tyms
			Tyw1
			U2af1l4
			U2af2
			Ubac2
			Ubap2l
			Ubc
			Ube2a
			Ube2d3
			Ube2h
			Ube2i
			Ube2l3
			Ube2n
			Ube2z
			Ube4a
			Ubtf
			Ubxn11
			Uchl3
			Uck2
			Ugcg
			Usf1
			Usf2
			Usp14
			Uvrag
			Vamp1
			Vars
			Vav1
			Vav2
			Wasf2
			Wbscr22
			Wdfy4
			Wdhd1
			Wdr11
			Wdr44
			Wdr75
			Whsc1l1
			Wibg
			Wipf1
			Wnk1
			Xbp1
			Xiap
			Xpo1
			Xpo5
			Xylb
			Xylt1
			Yeats4
			Ylpm1
			Ythdc2
			Ywhaz
			Zadh2
			Zbtb11
			Zbtb32
			Zbtb4
			Zbtb7b
			Zc3h12a
			Zc3h12d
			Zc3h4
			Zc3hav1
			Zcchc11
			Zcchc2
			Zcchc7
			Zdhhc18
			Zdhhc6
			Zeb2
			Zfand6
			Zfp236
			Zfp238
			Zfp318
			Zfp329
			Zfp335
			Zfp36
			Zfp36l1
			Zfp51
			Zfp592
			Zfp605
			Zfp608
			Zfp62
			Zfp687
			Zfp710
			Zfp746
			Zfp771
			Zfp827
			Zfp943
			Zmat5
			Zmiz1
			Zmynd11
			Znfx1
