# Supplementary material for: The RNA-binding protein ROD1/PTBP3 cotranscriptionally defines AID-loading sites to mediate antibody class switch in mammalian genomes
Source: Cell Res. 2018 Aug 24;28(10):981–95. doi: 10.1038/s41422-018-0076-9 (PMC6170407; doi:10.1038/s41422-018-0076-9)
Supplement: Supplementary file 23 — Supplementary information, Table S4 [file 41422_2018_76_MOESM23_ESM.xlsx]

## Sheet: + LPS
Supplementary Table 4. ROD1 CLIP-seq targets in LPS-activated B cells.
Gene Name	Peak location	Peak Strand
Pcmtd1	chr1:7154400-7154420	+
B3gat2	chr1:23823360-23823380	+
Arid5a	chr1:36365140-36365160	+
Stat4	chr1:52087400-52087420	+
Stat1	chr1:52182080-52182100	+
Stat1	chr1:52192000-52192020	+
Stat1	chr1:52196420-52196440	+
Stat1	chr1:52196860-52196880	+
Stat1	chr1:52213860-52213880	+
Stat1	chr1:52215180-52215200	+
Mobkl3	chr1:55191920-55191940	+
Aox4	chr1:58306060-58306080	+
Ndufb3	chr1:58651120-58651140	+
Cflar	chr1:58813520-58813540	+
Casp8	chr1:58862220-58862240	+
Casp8	chr1:58863520-58863540	+
Creb1	chr1:64585040-64585060	+
Rhbdd1	chr1:82379700-82379720	+
Gm7609	chr1:85200600-85200620	+
Gm7609	chr1:85202480-85202500	+
Sp140	chr1:87497260-87497300	+
Sp140	chr1:87497360-87497380	+
Sp140	chr1:87501060-87501080	+
Sp140	chr1:87501840-87501860	+
Sp140	chr1:87501880-87501900	+
Sp140	chr1:87502040-87502060	+
Sp140	chr1:87502640-87502660	+
Sp140	chr1:87502700-87502720	+
Sp140	chr1:87505060-87505080	+
Sp140	chr1:87507040-87507060	+
Sp100	chr1:87567200-87567220	+
Sp100	chr1:87586360-87586380	+
Sp100	chr1:87590340-87590360	+
Inpp5d	chr1:89539880-89539900	+
Inpp5d	chr1:89549940-89549960	+
Inpp5d	chr1:89571580-89571620	+
Inpp5d	chr1:89571680-89571720	+
Dgkd	chr1:89762720-89762760	+
Dgkd	chr1:89781740-89781760	+
Lrrfip1	chr1:93010920-93010940	+
Cdh20	chr1:106791600-106791620	+
Phlpp1	chr1:108120380-108120400	+
Clasp1	chr1:120373820-120373840	+
Clasp1	chr1:120455400-120455420	+
R3hdm1	chr1:130084060-130084080	+
Eif2d	chr1:133056280-133056300	+
Elk4	chr1:133905740-133905760	+
Dennd1b	chr1:140907020-140907040	+
Fam129a	chr1:153450740-153450760	+
Tor1aip2	chr1:157891380-157891400	+
Abl2	chr1:158534240-158534260	+
4930523C07Rik	chr1:161975060-161975080	+
4930523C07Rik	chr1:161981600-161981620	+
Rc3h1	chr1:162902160-162902180	+
Gas5	chr1:162965980-162966020	+
Gas5	chr1:162967780-162967800	+
Gas5	chr1:162968460-162968480	+
Sell	chr1:166010120-166010140	+
Sell	chr1:166010660-166010680	+
Pigm	chr1:174310340-174310360	+
Tagln2	chr1:174437040-174437060	+
Aim2	chr1:175365800-175365820	+
Itpkb	chr1:182292140-182292160	+
Itpkb	chr1:182315700-182315720	+
Dusp10	chr1:185898440-185898480	+
Dusp10	chr1:185898560-185898580	+
Eprs	chr1:187212420-187212440	+
Lats1	chr10:7427980-7428000	+
Zc3h12d	chr10:7575480-7575500	+
Hivep2	chr10:13716100-13716120	+
Hivep2	chr10:13803520-13803540	+
Map3k5	chr10:19681960-19682000	+
Map3k5	chr10:19682040-19682060	+
Cd24a	chr10:43302520-43302540	+
Lims1	chr10:57821520-57821540	+
Ranbp2	chr10:57921380-57921400	+
Psap	chr10:59764620-59764640	+
Herc4	chr10:62724140-62724160	+
Ptbp1	chr10:79323860-79323880	+
Cnn2	chr10:79457440-79457460	+
Dazap1	chr10:79742540-79742560	+
Chst11	chr10:82460320-82460340	+
Cdk17	chr10:92633380-92633400	+
Cdk17	chr10:92651720-92651740	+
Cdk17	chr10:92657980-92658000	+
Nap1l1	chr10:110919860-110919900	+
Nap1l1	chr10:110920040-110920060	+
Zfc3h1	chr10:114825360-114825380	+
Gns	chr10:120806140-120806160	+
Gns	chr10:120821400-120821420	+
Tmem194	chr10:127134400-127134420	+
Ankrd52	chr10:127828520-127828540	+
Wibg	chr10:128186020-128186040	+
Wibg	chr10:128201360-128201380	+
5830405N20Rik	chr10:129776040-129776060	+
5830405N20Rik	chr10:129786720-129786740	+
Ccm2	chr11:6480820-6480840	+
Ikzf1	chr11:11596180-11596200	+
Ikzf1	chr11:11598480-11598500	+
Ikzf1	chr11:11611200-11611220	+
Ikzf1	chr11:11626620-11626640	+
Ikzf1	chr11:11627060-11627100	+
Ikzf1	chr11:11630240-11630280	+
Ikzf1	chr11:11630400-11630420	+
Ikzf1	chr11:11633500-11633540	+
Ikzf1	chr11:11634340-11634360	+
Ikzf1	chr11:11634700-11634720	+
Ikzf1	chr11:11664500-11664520	+
Fbxo48	chr11:16851480-16851500	+
Wdr92	chr11:17121280-17121320	+
Peli1	chr11:20997440-20997460	+
Peli1	chr11:21006640-21006660	+
Bcl11a	chr11:23985880-23985920	+
Bcl11a	chr11:23989200-23989220	+
Bcl11a	chr11:23998360-23998380	+
Bcl11a	chr11:23999820-23999840	+
Bcl11a	chr11:24003520-24003540	+
Bcl11a	chr11:24004200-24004220	+
Bcl11a	chr11:24007040-24007060	+
Bcl11a	chr11:24007940-24008040	+
Bcl11a	chr11:24008100-24008140	+
Bcl11a	chr11:24010520-24010540	+
Bcl11a	chr11:24024500-24024520	+
Bcl11a	chr11:24038700-24038720	+
Smek2	chr11:29085060-29085080	+
Fbxw11	chr11:32546660-32546680	+
Ebf1	chr11:44432400-44432440	+
Ebf1	chr11:44457820-44457840	+
Ebf1	chr11:44467960-44468000	+
Ebf1	chr11:44468960-44468980	+
Ebf1	chr11:44473080-44473100	+
Ebf1	chr11:44475440-44475460	+
Ebf1	chr11:44477100-44477120	+
Ebf1	chr11:44480300-44480320	+
Ebf1	chr11:44480500-44480520	+
Ebf1	chr11:44481280-44481300	+
Ebf1	chr11:44483680-44483700	+
Ebf1	chr11:44483840-44483860	+
Ebf1	chr11:44484740-44484780	+
Ebf1	chr11:44485820-44485840	+
Ebf1	chr11:44489780-44489820	+
Ebf1	chr11:44490420-44490440	+
Ebf1	chr11:44492760-44492840	+
Ebf1	chr11:44494180-44494200	+
Ebf1	chr11:44495200-44495220	+
Ebf1	chr11:44498020-44498040	+
Ebf1	chr11:44499960-44499980	+
Ebf1	chr11:44501960-44501980	+
Ebf1	chr11:44502300-44502380	+
Ebf1	chr11:44502580-44502600	+
Ebf1	chr11:44502700-44502720	+
Ebf1	chr11:44502800-44502820	+
Ebf1	chr11:44515300-44515320	+
Ebf1	chr11:44516580-44516600	+
Ebf1	chr11:44517220-44517240	+
Ebf1	chr11:44520920-44520940	+
Ebf1	chr11:44527080-44527100	+
Ebf1	chr11:44533240-44533260	+
Ebf1	chr11:44539820-44539840	+
Ebf1	chr11:44540000-44540020	+
Ebf1	chr11:44543040-44543060	+
Ebf1	chr11:44543400-44543420	+
Ebf1	chr11:44544140-44544160	+
Ebf1	chr11:44544380-44544400	+
Ebf1	chr11:44556100-44556120	+
Ebf1	chr11:44561060-44561080	+
Ebf1	chr11:44567700-44567720	+
Ebf1	chr11:44569000-44569020	+
Ebf1	chr11:44569120-44569180	+
Ebf1	chr11:44569360-44569380	+
Ebf1	chr11:44578860-44578880	+
Ebf1	chr11:44578900-44578920	+
Ebf1	chr11:44583600-44583620	+
Ebf1	chr11:44585720-44585740	+
Ebf1	chr11:44589400-44589440	+
Ebf1	chr11:44589520-44589540	+
Ebf1	chr11:44589560-44589600	+
Ebf1	chr11:44591160-44591180	+
Ebf1	chr11:44591840-44591860	+
Ebf1	chr11:44596620-44596640	+
Ebf1	chr11:44609380-44609400	+
Ebf1	chr11:44621980-44622000	+
Ebf1	chr11:44625040-44625060	+
Ebf1	chr11:44625100-44625120	+
Ebf1	chr11:44629580-44629600	+
Ebf1	chr11:44640460-44640480	+
Ebf1	chr11:44640640-44640660	+
Ebf1	chr11:44646640-44646660	+
Ebf1	chr11:44646700-44646720	+
Ebf1	chr11:44654260-44654280	+
Ebf1	chr11:44655620-44655640	+
Ebf1	chr11:44725340-44725360	+
Ebf1	chr11:44748320-44748340	+
Gnb2l1	chr11:48615800-48615820	+
Cdkl3	chr11:51829760-51829780	+
Aff4	chr11:53199900-53199920	+
Irf1	chr11:53585100-53585120	+
Irf1	chr11:53585640-53585660	+
Fnip1	chr11:54277800-54277820	+
Fnip1	chr11:54283640-54283660	+
Fnip1	chr11:54285060-54285080	+
Gm2a	chr11:54923120-54923140	+
G3bp1	chr11:55293560-55293580	+
Tnfrsf13b	chr11:60956200-60956220	+
Tnfrsf13b	chr11:60957880-60957900	+
Tnfrsf13b	chr11:60957920-60957940	+
Tnfrsf13b	chr11:60958620-60958640	+
Gas7	chr11:67416980-67417000	+
Vamp2	chr11:68904640-68904660	+
Trp53	chr11:69405000-69405020	+
Smg6	chr11:74903940-74903960	+
Slfn1	chr11:82932240-82932260	+
Taf15	chr11:83305040-83305060	+
Tex14	chr11:87256820-87256840	+
Mir142	chr11:87570400-87570420	+
Spag9	chr11:93970860-93970880	+
Mllt6	chr11:97543660-97543680	+
Atp6v0a1	chr11:100887900-100887920	+
Atp6v0a1	chr11:100907920-100907940	+
Psme3	chr11:101184740-101184760	+
Grn	chr11:102298000-102298020	+
Dcaf7	chr11:105917840-105917860	+
Dcaf7	chr11:105918260-105918280	+
Gna13	chr11:109228740-109228760	+
Prkar1a	chr11:109528960-109528980	+
Cdr2l	chr11:115253300-115253320	+
Asxl2	chr12:3468560-3468580	+
Dnmt3a	chr12:3819300-3819320	+
Pum2	chr12:8721840-8721860	+
Pum2	chr12:8721880-8721920	+
Sh3yl1	chr12:31634340-31634360	+
Cog5	chr12:32510800-32510820	+
Immp2l	chr12:41885020-41885040	+
Immp2l	chr12:41963840-41963860	+
Arid4a	chr12:72191440-72191460	+
Fntb	chr12:77947220-77947240	+
Fut8	chr12:78553900-78553920	+
Gphn	chr12:79354100-79354120	+
Gphn	chr12:79370020-79370040	+
Rad51l1	chr12:80525660-80525680	+
4933426M11Rik	chr12:81939820-81939840	+
Sipa1l1	chr12:83361500-83361520	+
Sipa1l1	chr12:83361540-83361560	+
Batf	chr12:87036720-87036740	+
Serpina3g	chr12:105479860-105479880	+
Papola	chr12:107070980-107071000	+
Evl	chr12:109900160-109900180	+
Evl	chr12:109908140-109908160	+
Traf3	chr12:112411560-112411580	+
Traf3	chr12:112447720-112447740	+
Eif5	chr12:112779180-112779200	+
Snora28	chr12:112779180-112779200	+
Mark3	chr12:112814500-112814520	+
Klc1	chr12:113033240-113033260	+
Pld4	chr12:114004420-114004440	+
Gdi2	chr13:3546300-3546320	+
Lyst	chr13:13858560-13858580	+
Elmo1	chr13:20200040-20200060	+
Elmo1	chr13:20229620-20229640	+
Elmo1	chr13:20367620-20367640	+
Elmo1	chr13:20558980-20559000	+
Elmo1	chr13:20564600-20564620	+
Elmo1	chr13:20568260-20568280	+
Elmo1	chr13:20599500-20599520	+
Elmo1	chr13:20697540-20697560	+
Elmo1	chr13:20697660-20697680	+
Cmah	chr13:24516160-24516180	+
Fam65b	chr13:24746740-24746760	+
BC005537	chr13:24894480-24894500	+
BC005537	chr13:24894780-24894800	+
Foxc1	chr13:31901100-31901120	+
Cdyl	chr13:35887820-35887840	+
Fars2	chr13:36222240-36222260	+
Fars2	chr13:36349760-36349780	+
Fars2	chr13:36503460-36503480	+
Ly86	chr13:37447400-37447420	+
Ly86	chr13:37462440-37462480	+
Ly86	chr13:37487380-37487400	+
Hivep1	chr13:42158020-42158040	+
Hivep1	chr13:42158220-42158240	+
Hivep1	chr13:42165780-42165800	+
Cd83	chr13:43882060-43882080	+
Cd83	chr13:43883120-43883140	+
Cd83	chr13:43883420-43883440	+
Cd83	chr13:43890360-43890380	+
Jarid2	chr13:44880320-44880340	+
Sykb	chr13:52683800-52683840	+
Sykb	chr13:52689700-52689720	+
Sykb	chr13:52692200-52692220	+
Sykb	chr13:52692280-52692300	+
Sykb	chr13:52710840-52710860	+
Sykb	chr13:52711540-52711560	+
Sykb	chr13:52713600-52713640	+
Sykb	chr13:52714420-52714440	+
Sykb	chr13:52714460-52714480	+
Sykb	chr13:52716300-52716440	+
Sykb	chr13:52716460-52716480	+
Sykb	chr13:52720040-52720060	+
Sykb	chr13:52725660-52725680	+
Sykb	chr13:52726900-52726940	+
Sykb	chr13:52729920-52729940	+
Sykb	chr13:52733100-52733120	+
0610007P08Rik	chr13:63923140-63923160	+
0610007P08Rik	chr13:63924200-63924220	+
0610007P08Rik	chr13:63940340-63940360	+
0610007P08Rik	chr13:63957600-63957620	+
0610007P08Rik	chr13:63976180-63976200	+
0610007P08Rik	chr13:63983960-63983980	+
Brd9	chr13:74080000-74080020	+
Erap1	chr13:74792440-74792460	+
Fam172a	chr13:78228280-78228300	+
Mef2c	chr13:83752380-83752400	+
Ssbp2	chr13:91673640-91673660	+
Zbed3	chr13:96101300-96101320	+
Slc38a9	chr13:113467520-113467540	+
Atxn7	chr14:14855680-14855700	+
Atxn7	chr14:14856820-14856840	+
Atxn7	chr14:14857020-14857060	+
Adk	chr14:22082980-22083000	+
1700112E06Rik	chr14:22900020-22900040	+
Fam116a	chr14:27417960-27417980	+
Tmem110	chr14:31645480-31645500	+
Parp4	chr14:57267440-57267460	+
Zmym2	chr14:57534020-57534040	+
Trim35	chr14:66929840-66929860	+
Trim35	chr14:66929880-66929900	+
5031414D18Rik	chr14:75420860-75420880	+
5031414D18Rik	chr14:75421140-75421160	+
5031414D18Rik	chr14:75421180-75421200	+
5031414D18Rik	chr14:75437040-75437060	+
5031414D18Rik	chr14:75446600-75446620	+
Lcp1	chr14:75579280-75579300	+
Lcp1	chr14:75586800-75586820	+
Lcp1	chr14:75616540-75616560	+
Mir20a	chr14:115443400-115443420	+
Gpc5	chr14:116078820-116078840	+
Mbnl2	chr14:120753540-120753560	+
Agxt2	chr15:10321240-10321260	+
Zfr	chr15:12059420-12059440	+
Golph3	chr15:12280440-12280460	+
Fam134b	chr15:25846240-25846260	+
Ctnnd2	chr15:30766220-30766240	+
Vps13b	chr15:35469380-35469400	+
Pvt1	chr15:61879480-61879500	+
Pvt1	chr15:62008020-62008040	+
Pvt1	chr15:62018700-62018720	+
Pvt1	chr15:62041640-62041660	+
Pvt1	chr15:62056000-62056020	+
Efr3a	chr15:65705140-65705160	+
Ly6e	chr15:74788980-74789000	+
Ly6e	chr15:74789040-74789060	+
Ly6e	chr15:74789220-74789240	+
Ly6e	chr15:74789340-74789360	+
Ncf4	chr15:78082440-78082460	+
Apobec3	chr15:79736100-79736120	+
Apobec3	chr15:79736140-79736180	+
Apobec3	chr15:79737840-79737860	+
Apobec3	chr15:79738100-79738120	+
Tnrc6b	chr15:80727280-80727300	+
Srebf2	chr15:81981100-81981120	+
Rnu12	chr15:82980100-82980120	+
Parvg	chr15:84171980-84172020	+
Parvg	chr15:84173080-84173120	+
Parvg	chr15:84173200-84173260	+
Parvg	chr15:84173280-84173300	+
Lrrk2	chr15:91565500-91565520	+
Lrrk2	chr15:91639160-91639200	+
Arid2	chr15:96134500-96134520	+
Fam113b	chr15:97210600-97210620	+
Tmbim6	chr15:99236600-99236620	+
Tmbim6	chr15:99240340-99240360	+
Dip2b	chr15:99876420-99876440	+
Dip2b	chr15:99876460-99876480	+
Dip2b	chr15:99878460-99878480	+
Dip2b	chr15:99930120-99930140	+
Dip2b	chr15:99932340-99932360	+
Pcbp2	chr15:102301060-102301080	+
Pcbp2	chr15:102324260-102324280	+
Snx29	chr16:11361460-11361480	+
St6gal1	chr16:23245200-23245220	+
St6gal1	chr16:23263180-23263200	+
Lpp	chr16:24463760-24463780	+
Fam43a	chr16:30600280-30600300	+
Lrch3	chr16:33002060-33002080	+
Zfp148	chr16:33465680-33465700	+
Heg1	chr16:33690580-33690600	+
Hcls1	chr16:36952000-36952020	+
Hcls1	chr16:36952600-36952620	+
Hcls1	chr16:36955960-36955980	+
Hcls1	chr16:36962860-36962880	+
Lrrc58	chr16:37883360-37883400	+
Cd47	chr16:49896740-49896760	+
Cd47	chr16:49906200-49906220	+
Cblb	chr16:52049020-52049040	+
Cblb	chr16:52049060-52049080	+
Cblb	chr16:52066880-52066900	+
Cblb	chr16:52117160-52117180	+
Tomm70a	chr16:57153960-57153980	+
Usp25	chr16:77054020-77054040	+
Mir155	chr16:84714380-84714400	+
Son	chr16:91663780-91663800	+
Dyrk1a	chr16:94799500-94799520	+
Dyrk1a	chr16:94806680-94806700	+
Dyrk1a	chr16:94849640-94849660	+
Dyrk1a	chr16:94859480-94859500	+
Scaf8	chr17:3157100-3157120	+
Arid1b	chr17:5017000-5017020	+
Arid1b	chr17:5122320-5122340	+
Arid1b	chr17:5144600-5144620	+
Arid1b	chr17:5162680-5162700	+
Fgfr1op	chr17:8369720-8369740	+
Fgfr1op	chr17:8369780-8369800	+
Ccr6	chr17:8446840-8446860	+
Srrm2	chr17:23941580-23941600	+
Luc7l	chr17:26407240-26407260	+
A930001N09Rik	chr17:26901980-26902000	+
Brpf3	chr17:28975180-28975200	+
Srsf3	chr17:29171040-29171060	+
Sfrs3	chr17:29171040-29171060	+
Pim1	chr17:29631680-29631700	+
Pim1	chr17:29632100-29632120	+
Pim1	chr17:29632140-29632200	+
Zfand3	chr17:30159440-30159480	+
Tapbp	chr17:34065160-34065180	+
Tap2	chr17:34343740-34343760	+
H2-Ob	chr17:34379140-34379160	+
H2-Ab1	chr17:34402400-34402420	+
H2-Ab1	chr17:34402800-34402820	+
H2-Eb1	chr17:34445120-34445140	+
Bat1a	chr17:35379640-35379660	+
H2-D1	chr17:35403160-35403180	+
H2-B2	chr17:35403160-35403180	+
H2-D1	chr17:35403840-35403860	+
H2-B2	chr17:35403840-35403860	+
H2-D1	chr17:35403900-35403920	+
H2-B2	chr17:35403900-35403920	+
H2-Gs10	chr17:35518140-35518160	+
H2-Gs10	chr17:35518420-35518440	+
H2-Gs10	chr17:35518920-35518940	+
H2-Gs10	chr17:35520420-35520440	+
H2-Q8	chr17:35563020-35563040	+
H2-Q6	chr17:35563020-35563040	+
H2-Q8	chr17:35563240-35563260	+
H2-Q6	chr17:35563240-35563260	+
H2-Q8	chr17:35563280-35563300	+
H2-Q6	chr17:35563280-35563300	+
H2-Q8	chr17:35563340-35563380	+
H2-Q6	chr17:35563340-35563380	+
H2-Q8	chr17:35563560-35563600	+
H2-Q6	chr17:35563560-35563600	+
H2-Q8	chr17:35563940-35563960	+
H2-Q6	chr17:35563940-35563960	+
H2-Q8	chr17:35564260-35564280	+
H2-Q6	chr17:35564260-35564280	+
H2-Q7	chr17:35577520-35577540	+
H2-Q9	chr17:35577520-35577540	+
H2-Q7	chr17:35577560-35577580	+
H2-Q9	chr17:35577560-35577580	+
H2-Q7	chr17:35577600-35577620	+
H2-Q9	chr17:35577600-35577620	+
H2-Q7	chr17:35577740-35577780	+
H2-Q9	chr17:35577740-35577780	+
H2-Q7	chr17:35577820-35577840	+
H2-Q9	chr17:35577820-35577840	+
H2-Q7	chr17:35578340-35578360	+
H2-Q9	chr17:35578340-35578360	+
H2-Q7	chr17:35578820-35578840	+
H2-Q9	chr17:35578820-35578840	+
H2-Q10	chr17:35608520-35608540	+
H2-Q10	chr17:35608660-35608700	+
H2-Q10	chr17:35609140-35609160	+
2310014H01Rik	chr17:36005820-36005840	+
A930015D03Rik	chr17:36135680-36135700	+
A930015D03Rik	chr17:36135720-36135740	+
A930015D03Rik	chr17:36135780-36135800	+
A930015D03Rik	chr17:36138360-36138380	+
Nfkbie	chr17:45693960-45693980	+
Tcfeb	chr17:47902460-47902480	+
Plcl2	chr17:50660600-50660620	+
Plcl2	chr17:50671780-50671800	+
Plcl2	chr17:50676400-50676420	+
Plcl2	chr17:50682340-50682360	+
Plcl2	chr17:50684800-50684820	+
Plcl2	chr17:50684840-50684860	+
Plcl2	chr17:50785620-50785640	+
Plcl2	chr17:50793100-50793120	+
Emr4	chr17:55920820-55920840	+
Ranbp3	chr17:56849480-56849500	+
Vav1	chr17:57420500-57420520	+
Vav1	chr17:57425100-57425120	+
Vav1	chr17:57443740-57443760	+
Lbh	chr17:73290520-73290540	+
Lbh	chr17:73290800-73290840	+
Lbh	chr17:73290960-73290980	+
Lbh	chr17:73291040-73291100	+
Rasgrp3	chr17:75898400-75898420	+
Eml4	chr17:83769540-83769560	+
Eml4	chr17:83827980-83828000	+
Eml4	chr17:83830440-83830460	+
Eml4	chr17:83830540-83830580	+
Prkce	chr17:86582820-86582840	+
Prkce	chr17:86591680-86591700	+
Prkce	chr17:86613620-86613640	+
Prkce	chr17:86616600-86616620	+
Prkce	chr17:86632500-86632520	+
Prkce	chr17:86658440-86658460	+
Prkce	chr17:86660180-86660200	+
Prkce	chr17:86670180-86670200	+
Prkce	chr17:86782140-86782160	+
Mtpap	chr18:4392700-4392720	+
Zeb1	chr18:5648440-5648480	+
Wac	chr18:7873900-7873920	+
Wac	chr18:7884940-7884960	+
Greb1l	chr18:10516440-10516460	+
Asxl3	chr18:22566720-22566740	+
Kdm3b	chr18:34949880-34949900	+
Kdm3b	chr18:34950080-34950100	+
Kdm3b	chr18:34971500-34971520	+
Ube2d2	chr18:35944760-35944780	+
Ube2d2	chr18:35950460-35950480	+
Ankhd1	chr18:36783920-36783940	+
Vaultrc5	chr18:36961560-36961580	+
Pcdha1	chr18:37125300-37125320	+
Pcdha2	chr18:37125300-37125320	+
Pcdha3	chr18:37125300-37125320	+
Pcdha4	chr18:37125300-37125320	+
Pcdha5	chr18:37125300-37125320	+
Pcdha4-g	chr18:37125300-37125320	+
Arhgap26	chr18:39194940-39194960	+
Arhgap26	chr18:39212260-39212280	+
Arhgap26	chr18:39328620-39328640	+
Arhgap26	chr18:39414920-39414940	+
Tnfaip8	chr18:50140820-50140840	+
Tnfaip8	chr18:50206540-50206560	+
Tnfaip8	chr18:50217120-50217140	+
Tnfaip8	chr18:50217380-50217400	+
Snx2	chr18:53373560-53373640	+
Snx2	chr18:53373780-53373820	+
Gramd3	chr18:56631860-56631900	+
Gramd3	chr18:56632400-56632420	+
Gramd3	chr18:56647900-56647920	+
Gramd3	chr18:56647980-56648000	+
Gramd3	chr18:56648100-56648120	+
Gramd3	chr18:56653860-56653880	+
Gramd3	chr18:56658120-56658140	+
Gramd3	chr18:56659500-56659520	+
Rps14	chr18:60938120-60938140	+
Cd74	chr18:60965860-60965880	+
Cd74	chr18:60966060-60966080	+
Cd74	chr18:60966260-60966300	+
Cd74	chr18:60967520-60967540	+
Cd74	chr18:60970100-60970180	+
Cd74	chr18:60971980-60972000	+
Nedd4l	chr18:65243300-65243320	+
Tcf4	chr18:69769080-69769100	+
Tcf4	chr18:69772380-69772400	+
Mbd2	chr18:70781480-70781500	+
Unc93b1	chr19:3941040-3941060	+
Unc93b1	chr19:3946660-3946680	+
Pold4	chr19:4233240-4233260	+
Pcx	chr19:4586580-4586600	+
Cfl1	chr19:5490560-5490580	+
Cfl1	chr19:5493560-5493580	+
Snhg1	chr19:8798740-8798780	+
Snhg1	chr19:8799400-8799420	+
Snhg1	chr19:8799580-8799600	+
Snhg1	chr19:8800080-8800120	+
Snord22	chr19:8800380-8800400	+
Snhg1	chr19:8800380-8800400	+
Nxf1	chr19:8840600-8840620	+
Ganab	chr19:8990560-8990580	+
Cybasc3	chr19:10659960-10659980	+
Cybasc3	chr19:10663260-10663300	+
Cybasc3	chr19:10663420-10663440	+
Cybasc3	chr19:10663760-10663800	+
Vps37c	chr19:10783780-10783800	+
Gm8369	chr19:11578100-11578120	+
Ms4a6b	chr19:11596860-11596880	+
Mpeg1	chr19:12538880-12538900	+
Fam111a	chr19:12653000-12653040	+
Lpxn	chr19:12902560-12902580	+
Trpm3	chr19:22926420-22926440	+
Jak2	chr19:29386840-29386860	+
Cd274	chr19:29449340-29449360	+
Pten	chr19:32841200-32841220	+
Pten	chr19:32877860-32877880	+
Pcgf5	chr19:36474940-36474960	+
Sfxn3	chr19:45129260-45129280	+
Gbf1	chr19:46283180-46283200	+
2010012O05Rik	chr19:46776480-46776500	+
2010012O05Rik	chr19:46776920-46776940	+
AA387883	chr19:52998220-52998240	+
Add3	chr19:53270780-53270800	+
Shoc2	chr19:54019740-54019760	+
Acsl5	chr19:55346800-55346820	+
Vti1a	chr19:55632560-55632580	+
Dclre1c	chr2:3360260-3360280	+
Fam107b	chr2:3633660-3633700	+
Fam107b	chr2:3649700-3649720	+
Fam107b	chr2:3650660-3650680	+
Fam107b	chr2:3651980-3652000	+
Fam107b	chr2:3652020-3652040	+
Fam107b	chr2:3697640-3697660	+
Itih5	chr2:10154260-10154280	+
Il2ra	chr2:11578660-11578680	+
Il2ra	chr2:11611900-11611920	+
Il15ra	chr2:11638880-11638900	+
Mllt10	chr2:18026640-18026660	+
Mllt10	chr2:18041060-18041080	+
Armc3	chr2:19205560-19205580	+
Myo3a	chr2:22445240-22445260	+
Yme1l1	chr2:23017440-23017460	+
Yme1l1	chr2:23034720-23034740	+
Yme1l1	chr2:23048280-23048300	+
Psd4	chr2:24256300-24256320	+
Rpl7a	chr2:26768060-26768100	+
Rapgef1	chr2:29508640-29508660	+
Rpl12	chr2:32818840-32818860	+
Snora65	chr2:32818840-32818860	+
Rpl12	chr2:32818900-32818920	+
Snora65	chr2:32818900-32818920	+
Kynu	chr2:43500300-43500320	+
Arhgap15	chr2:43760760-43760780	+
Arhgap15	chr2:43806300-43806320	+
Arhgap15	chr2:43848980-43849000	+
Arhgap15	chr2:43849320-43849340	+
Arhgap15	chr2:44189860-44189880	+
Epc2	chr2:49348600-49348620	+
Epc2	chr2:49371560-49371580	+
Tank	chr2:61420720-61420740	+
Tank	chr2:61421300-61421320	+
Tank	chr2:61425700-61425720	+
Tank	chr2:61469100-61469120	+
Itga4	chr2:79141920-79141940	+
Itga4	chr2:79172460-79172480	+
Itgav	chr2:83569840-83569860	+
Celf1	chr2:90799880-90799900	+
Celf1	chr2:90856680-90856700	+
Celf1	chr2:90856900-90856920	+
Arhgap1	chr2:91511280-91511300	+
Ambra1	chr2:91584960-91584980	+
Lmo2	chr2:103820000-103820020	+
Cstf3	chr2:104451340-104451360	+
Slc12a6	chr2:112149440-112149460	+
Slc12a6	chr2:112149480-112149500	+
1500003O03Rik	chr2:119411380-119411400	+
1500003O03Rik	chr2:119412260-119412280	+
Mga	chr2:119792540-119792560	+
B2m	chr2:121978480-121978500	+
B2m	chr2:121978520-121978540	+
Dut	chr2:125080640-125080660	+
Nop56	chr2:130103800-130103820	+
Snord57	chr2:130103800-130103820	+
Asxl1	chr2:153208720-153208740	+
Chmp4b	chr2:154483180-154483200	+
Chmp4b	chr2:154483260-154483280	+
Ppp1r16b	chr2:158493100-158493120	+
Ppp1r16b	chr2:158495740-158495760	+
Ppp1r16b	chr2:158531860-158531880	+
Ppp1r16b	chr2:158532400-158532420	+
Ppp1r16b	chr2:158535400-158535420	+
Ppp1r16b	chr2:158545240-158545260	+
Ppp1r16b	chr2:158552600-158552620	+
Ppp1r16b	chr2:158570100-158570120	+
Ppp1r16b	chr2:158572520-158572560	+
Ppp1r16b	chr2:158572720-158572740	+
Ppp1r16b	chr2:158578200-158578220	+
Ppp1r16b	chr2:158578740-158578760	+
Ppp1r16b	chr2:158579980-158580000	+
Ppp1r16b	chr2:158581380-158581400	+
Ttpal	chr2:163431780-163431800	+
Pkig	chr2:163494520-163494540	+
Pkig	chr2:163539680-163539700	+
Ywhab	chr2:163843360-163843380	+
Cd40	chr2:164885680-164885700	+
Cd40	chr2:164889860-164889880	+
Cse1l	chr2:166740780-166740800	+
Slc9a8	chr2:167274460-167274480	+
Slc9a8	chr2:167295820-167295840	+
Ptpn1	chr2:167778380-167778400	+
Ptpn1	chr2:167778420-167778440	+
Cdh4	chr2:179322380-179322400	+
Ythdf3	chr3:16095640-16095660	+
Mtfr1	chr3:19099340-19099360	+
Tbl1xr1	chr3:21979220-21979240	+
Pld1	chr3:28000560-28000580	+
Spata5	chr3:37380240-37380260	+
Spata5	chr3:37437220-37437240	+
Larp1b	chr3:40757800-40757820	+
Foxo1	chr3:52079020-52079060	+
Foxo1	chr3:52092220-52092240	+
Foxo1	chr3:52118860-52118880	+
Foxo1	chr3:52123720-52123740	+
Mbnl1	chr3:60316940-60317040	+
Mbnl1	chr3:60321120-60321140	+
Mbnl1	chr3:60321200-60321220	+
Mbnl1	chr3:60322260-60322280	+
Mbnl1	chr3:60344240-60344280	+
Mbnl1	chr3:60351980-60352000	+
Mbnl1	chr3:60362420-60362440	+
Mbnl1	chr3:60384920-60384940	+
Mbnl1	chr3:60419420-60419440	+
Fcrl1	chr3:87180920-87180940	+
Fcrl1	chr3:87181220-87181240	+
Fcrl1	chr3:87181680-87181700	+
Fcrl1	chr3:87186200-87186240	+
Fcrl5	chr3:87241900-87241920	+
Mef2d	chr3:87972620-87972640	+
Gon4l	chr3:88660640-88660660	+
Krtcap2	chr3:89053000-89053020	+
Shc1	chr3:89225340-89225360	+
Tpm3	chr3:89892880-89892900	+
Tpm3	chr3:89903840-89903860	+
Crtc2	chr3:90065900-90065920	+
S100a6	chr3:90417140-90417160	+
Arnt	chr3:95272920-95272940	+
Mcl1	chr3:95465880-95465900	+
Alg14	chr3:121040660-121040680	+
Bcar3	chr3:122126860-122126880	+
Bcar3	chr3:122147840-122147860	+
Bcar3	chr3:122151000-122151020	+
Bcar3	chr3:122152680-122152700	+
Bcar3	chr3:122160140-122160160	+
Bcar3	chr3:122160360-122160380	+
Bcar3	chr3:122160440-122160460	+
Bcar3	chr3:122163000-122163020	+
Bcar3	chr3:122163060-122163080	+
Bcar3	chr3:122168880-122168900	+
Bcar3	chr3:122177340-122177360	+
Bcar3	chr3:122177500-122177520	+
Bcar3	chr3:122193240-122193260	+
Bcar3	chr3:122193680-122193720	+
Bcar3	chr3:122214820-122214840	+
Bcar3	chr3:122224000-122224020	+
Bcar3	chr3:122225600-122225620	+
Bcar3	chr3:122229580-122229600	+
Camk2d	chr3:126400240-126400260	+
Lef1	chr3:130849180-130849200	+
Dkk2	chr3:131807400-131807420	+
Tacr3	chr3:134536500-134536520	+
Ube2d3	chr3:135103640-135103660	+
Ppp3ca	chr3:136341820-136341840	+
Ppp3ca	chr3:136341960-136341980	+
Ppp3ca	chr3:136342000-136342020	+
Ppp3ca	chr3:136347360-136347380	+
Ppp3ca	chr3:136359020-136359040	+
Ppp3ca	chr3:136362680-136362700	+
Ppp3ca	chr3:136363060-136363080	+
Ppp3ca	chr3:136388840-136388860	+
Ppp3ca	chr3:136439120-136439140	+
Ppp3ca	chr3:136467320-136467340	+
Ppp3ca	chr3:136477740-136477760	+
Ppp3ca	chr3:136484000-136484020	+
Ppp3ca	chr3:136508080-136508100	+
Gbp5	chr3:142184460-142184480	+
Gbp5	chr3:142184800-142184820	+
Gbp2	chr3:142289560-142289580	+
Gbp2	chr3:142289980-142290000	+
Fubp1	chr3:151879020-151879040	+
Lyn	chr4:3609360-3609380	+
Lyn	chr4:3609660-3609680	+
Lyn	chr4:3609900-3609920	+
Lyn	chr4:3617880-3617900	+
Lyn	chr4:3620400-3620420	+
Lyn	chr4:3623380-3623400	+
Lyn	chr4:3624780-3624800	+
Lyn	chr4:3640380-3640400	+
Lyn	chr4:3647900-3647920	+
Lyn	chr4:3648680-3648700	+
Lyn	chr4:3650960-3650980	+
Lyn	chr4:3657280-3657300	+
Lyn	chr4:3658140-3658160	+
Lyn	chr4:3681040-3681060	+
Lyn	chr4:3693760-3693780	+
Lyn	chr4:3695360-3695380	+
Lyn	chr4:3695460-3695480	+
Lyn	chr4:3704540-3704560	+
Bach2	chr4:32512000-32512020	+
Bach2	chr4:32517700-32517720	+
Bach2	chr4:32521120-32521180	+
Bach2	chr4:32522860-32522880	+
Bach2	chr4:32523240-32523260	+
Bach2	chr4:32523500-32523520	+
Bach2	chr4:32523560-32523580	+
Bach2	chr4:32527140-32527160	+
Bach2	chr4:32532120-32532140	+
Bach2	chr4:32532420-32532440	+
Bach2	chr4:32535820-32535840	+
Bach2	chr4:32536080-32536100	+
Bach2	chr4:32539120-32539140	+
Bach2	chr4:32545140-32545160	+
Bach2	chr4:32552060-32552080	+
Bach2	chr4:32559020-32559040	+
Bach2	chr4:32559720-32559740	+
Bach2	chr4:32569260-32569280	+
Bach2	chr4:32600340-32600360	+
Bach2	chr4:32600400-32600420	+
Bach2	chr4:32607940-32607960	+
Bach2	chr4:32625200-32625220	+
Bach2	chr4:32636260-32636280	+
Rngtt	chr4:33458860-33458880	+
Zcchc7	chr4:44784120-44784140	+
Zcchc7	chr4:44804900-44804920	+
Zcchc7	chr4:44832020-44832040	+
Zcchc7	chr4:44834620-44834640	+
Zcchc7	chr4:44863520-44863540	+
Zcchc7	chr4:44936280-44936300	+
Zcchc7	chr4:44937040-44937060	+
Rad23b	chr4:55392460-55392480	+
Snx30	chr4:59827460-59827480	+
Snx30	chr4:59835120-59835140	+
Snx30	chr4:59891600-59891620	+
Kdm4c	chr4:74046540-74046560	+
Ssbp3	chr4:106612680-106612700	+
Glis1	chr4:107223580-107223600	+
Zcchc11	chr4:108143060-108143080	+
Zcchc11	chr4:108218240-108218260	+
Eps15	chr4:109060160-109060180	+
Pik3r3	chr4:115913320-115913340	+
Prdx1	chr4:116372000-116372020	+
Zswim5	chr4:116577060-116577080	+
Snrnp40	chr4:130043960-130043980	+
Laptm5	chr4:130472100-130472140	+
Laptm5	chr4:130475740-130475760	+
Laptm5	chr4:130476460-130476480	+
Wasf2	chr4:132693960-132693980	+
Wasf2	chr4:132703560-132703580	+
D4Wsu53e	chr4:134481560-134481580	+
Runx3	chr4:134718520-134718540	+
Runx3	chr4:134718620-134718640	+
Runx3	chr4:134732000-134732020	+
Runx3	chr4:134732060-134732080	+
Runx3	chr4:134732320-134732340	+
E2f2	chr4:135739360-135739380	+
Eif4g3	chr4:137555120-137555140	+
Eif4g3	chr4:137581080-137581100	+
Rcc2	chr4:140278560-140278580	+
Gpr157	chr4:149479680-149479700	+
Rere	chr4:149719460-149719480	+
Dnajc11	chr4:151349000-151349020	+
Nphp4	chr4:151893940-151893960	+
Sdf4	chr4:155372700-155372720	+
Akap9	chr5:3994760-3994780	+
4930420K17Rik	chr5:9104580-9104600	+
4930420K17Rik	chr5:9105260-9105280	+
Fgl2	chr5:20882440-20882460	+
Bre	chr5:32273240-32273260	+
Sh3bp2	chr5:34900740-34900760	+
Cd38	chr5:44268620-44268640	+
Cd38	chr5:44275700-44275740	+
Cd38	chr5:44276740-44276760	+
Cd38	chr5:44278820-44278840	+
Cd38	chr5:44281660-44281680	+
Cd38	chr5:44302420-44302440	+
Cd38	chr5:44302720-44302740	+
Cd38	chr5:44302780-44302800	+
Cd38	chr5:44302920-44302940	+
Stim2	chr5:54409400-54409420	+
Tbc1d1	chr5:64591620-64591640	+
Klf3	chr5:65220420-65220440	+
Klf3	chr5:65220460-65220480	+
Klf3	chr5:65220520-65220540	+
N4bp2	chr5:66192320-66192340	+
Rhoh	chr5:66256480-66256500	+
Rhoh	chr5:66262100-66262120	+
Rhoh	chr5:66262960-66262980	+
Rhoh	chr5:66263120-66263140	+
Rhoh	chr5:66281120-66281140	+
Sept11	chr5:93602920-93602940	+
Arhgap24	chr5:102938100-102938120	+
Arhgap24	chr5:103108480-103108500	+
Arhgap24	chr5:103142960-103142980	+
Aff1	chr5:104189600-104189620	+
Lrrc8d	chr5:106198380-106198400	+
Iscu	chr5:114224880-114224900	+
Acacb	chr5:114623400-114623420	+
Rplp0	chr5:116011400-116011420	+
Rplp0	chr5:116013420-116013440	+
Naa25	chr5:121853120-121853140	+
Hvcn1	chr5:122676180-122676200	+
Hvcn1	chr5:122676500-122676520	+
Hvcn1	chr5:122678120-122678140	+
Hvcn1	chr5:122678460-122678480	+
Hvcn1	chr5:122683100-122683120	+
Hvcn1	chr5:122691180-122691200	+
Pptc7	chr5:122757380-122757400	+
Mlxip	chr5:123873440-123873460	+
Mlxip	chr5:123873600-123873620	+
Mlxip	chr5:123900740-123900760	+
Mlxip	chr5:123902380-123902400	+
Mlxip	chr5:123905680-123905700	+
Tpst1	chr5:130563680-130563700	+
Baz1b	chr5:135664460-135664480	+
4933404O12Rik	chr5:137408820-137408840	+
Eif2ak1	chr5:144638820-144638840	+
Arpc1b	chr5:145876500-145876540	+
Cdk8	chr5:147072560-147072680	+
Cdk8	chr5:147072700-147072760	+
Cdk8	chr5:147072780-147072880	+
Cdk8	chr5:147072900-147072920	+
Cdk8	chr5:147098540-147098560	+
Pan3	chr5:148282080-148282100	+
Pan3	chr5:148289100-148289120	+
Pan3	chr5:148347800-148347820	+
Tmem106b	chr6:13035580-13035600	+
Mdfic	chr6:15671760-15671780	+
Mdfic	chr6:15690020-15690040	+
Mdfic	chr6:15726000-15726020	+
Capza2	chr6:17615680-17615700	+
Snd1	chr6:28747960-28747980	+
Irf5	chr6:29480100-29480120	+
Smo	chr6:29699040-29699060	+
Exoc4	chr6:33321240-33321260	+
Exoc4	chr6:33395140-33395160	+
Exoc4	chr6:33395200-33395220	+
Exoc4	chr6:33395440-33395460	+
Exoc4	chr6:33409120-33409140	+
Exoc4	chr6:33413960-33413980	+
Exoc4	chr6:33465520-33465540	+
Exoc4	chr6:33546300-33546320	+
Luc7l2	chr6:38520100-38520120	+
Casp2	chr6:42231300-42231340	+
Lrrc61	chr6:48519060-48519080	+
Lrrc61	chr6:48519160-48519180	+
Gimap8	chr6:48604280-48604300	+
Gimap8	chr6:48604420-48604440	+
Gimap5	chr6:48697660-48697680	+
Herc6	chr6:57602220-57602240	+
Herc3	chr6:58869740-58869760	+
Immt	chr6:71802400-71802420	+
Ggcx	chr6:72365560-72365580	+
Mtrnr2l	chr6:79768140-79768160	+
Mtrnr2l	chr6:79768280-79768300	+
Fam176a	chr6:81992900-81992920	+
Dysf	chr6:84040540-84040560	+
Ccdc48	chr6:87692800-87692820	+
Slc25a26	chr6:94507500-94507520	+
Itpr1	chr6:108188560-108188580	+
Itpr1	chr6:108247280-108247300	+
Itpr1	chr6:108256960-108256980	+
Itpr1	chr6:108260440-108260460	+
Itpr1	chr6:108309040-108309060	+
Itpr1	chr6:108322720-108322740	+
Itpr1	chr6:108325120-108325140	+
Itpr1	chr6:108370420-108370440	+
Itpr1	chr6:108386640-108386660	+
Edem1	chr6:108808940-108808960	+
Setd5	chr6:113028540-113028560	+
Clec2d	chr6:129131440-129131460	+
Etv6	chr6:134002160-134002180	+
Etv6	chr6:134008300-134008320	+
Etv6	chr6:134021120-134021140	+
Etv6	chr6:134026380-134026420	+
Etv6	chr6:134026440-134026460	+
Etv6	chr6:134027900-134027920	+
Etv6	chr6:134029500-134029520	+
Etv6	chr6:134092680-134092700	+
Atf7ip	chr6:136471220-136471240	+
Atf7ip	chr6:136476140-136476160	+
Atf7ip	chr6:136476280-136476300	+
Atf7ip	chr6:136537340-136537360	+
Atf7ip	chr6:136546000-136546020	+
Plekha5	chr6:140479580-140479600	+
Aebp2	chr6:140605940-140605960	+
Lrmp	chr6:145086580-145086600	+
Lrmp	chr6:145111860-145111880	+
Lrmp	chr6:145116920-145116940	+
Cnot3	chr7:3598540-3598560	+
Tsen34	chr7:3646360-3646380	+
Leng8	chr7:4097260-4097280	+
Leng8	chr7:4099340-4099360	+
Leng8	chr7:4099400-4099420	+
U2af2	chr7:5014300-5014320	+
U2af2	chr7:5031440-5031460	+
Epn1	chr7:5034260-5034300	+
Epn1	chr7:5034340-5034360	+
Epn1	chr7:5034380-5034440	+
Prkd2	chr7:17436420-17436440	+
Prkd2	chr7:17447080-17447100	+
Cd79a	chr7:25683200-25683220	+
Cd79a	chr7:25683240-25683260	+
Arhgef1	chr7:25703020-25703040	+
Cic	chr7:26076900-26076920	+
Map4k1	chr7:29769200-29769240	+
Map4k1	chr7:29769420-29769440	+
Map4k1	chr7:29771500-29771520	+
Map4k1	chr7:29772760-29772780	+
Zfp420	chr7:30650400-30650420	+
Siglecg	chr7:50665980-50666000	+
Siglecg	chr7:50666020-50666080	+
Siglecg	chr7:50666100-50666140	+
2410002F23Rik	chr7:51502480-51502500	+
Shank1	chr7:51611280-51611300	+
Shank1	chr7:51613340-51613360	+
Shank1	chr7:51613600-51613640	+
Nav2	chr7:56364420-56364440	+
Ube3a	chr7:66497420-66497440	+
Ube3a	chr7:66514060-66514080	+
Adamts17	chr7:74034440-74034460	+
Fam169b	chr7:75421040-75421060	+
Fam169b	chr7:75428700-75428740	+
Fam169b	chr7:75432420-75432460	+
Fam169b	chr7:75458820-75458840	+
Fam169b	chr7:75458960-75458980	+
Fam169b	chr7:75459620-75459640	+
Fam169b	chr7:75460240-75460260	+
Fam169b	chr7:75460540-75460560	+
Fam169b	chr7:75471200-75471220	+
Fam169b	chr7:75471260-75471280	+
Fam169b	chr7:75476440-75476460	+
Fam169b	chr7:75478220-75478240	+
Fam169b	chr7:75480580-75480620	+
Fam169b	chr7:75485380-75485400	+
Fam169b	chr7:75493500-75493520	+
Akap13	chr7:82896600-82896620	+
Sema4b	chr7:87368160-87368180	+
Stard5	chr7:90790680-90790700	+
Kctd14	chr7:104607400-104607420	+
Kctd14	chr7:104607620-104607640	+
Kctd14	chr7:104607660-104607680	+
Mtap6	chr7:106457540-106457560	+
Ucp2	chr7:107647260-107647280	+
Fchsd2	chr7:108352960-108352980	+
Arap1	chr7:108515360-108515380	+
Arap1	chr7:108533920-108533940	+
Arap1	chr7:108537600-108537640	+
Arap1	chr7:108555060-108555080	+
Trim34a	chr7:111399340-111399360	+
Trim34a	chr7:111404140-111404160	+
Trim34a	chr7:111404440-111404460	+
Trim34a	chr7:111406720-111406740	+
Trim34a	chr7:111407380-111407420	+
Trim34a	chr7:111407460-111407500	+
Trim34a	chr7:111407560-111407580	+
Trim34a	chr7:111407740-111407820	+
Ppfibp2	chr7:114835900-114835920	+
Rpl27a	chr7:116664840-116664860	+
Swap70	chr7:117367600-117367620	+
Swap70	chr7:117390440-117390460	+
Swap70	chr7:117396440-117396460	+
Swap70	chr7:117397080-117397100	+
Swap70	chr7:117398700-117398720	+
Swap70	chr7:117411180-117411200	+
Swap70	chr7:117414860-117414880	+
Swap70	chr7:117416160-117416180	+
Pde3b	chr7:121561420-121561440	+
Pde3b	chr7:121563940-121563960	+
Pde3b	chr7:121584340-121584360	+
Prkcb	chr7:129444200-129444220	+
Prkcb	chr7:129452020-129452040	+
Prkcb	chr7:129457520-129457540	+
Prkcb	chr7:129459520-129459540	+
Prkcb	chr7:129460140-129460160	+
Prkcb	chr7:129465840-129465860	+
Prkcb	chr7:129466020-129466040	+
Prkcb	chr7:129466100-129466120	+
Prkcb	chr7:129470920-129470960	+
Prkcb	chr7:129472720-129472740	+
Prkcb	chr7:129480420-129480440	+
Prkcb	chr7:129489920-129489940	+
Prkcb	chr7:129492000-129492020	+
Prkcb	chr7:129492420-129492440	+
Prkcb	chr7:129492820-129492840	+
Prkcb	chr7:129495540-129495560	+
Prkcb	chr7:129505100-129505120	+
Prkcb	chr7:129632840-129632860	+
Prkcb	chr7:129755600-129755620	+
Prkcb	chr7:129773160-129773180	+
Prkcb	chr7:129773200-129773220	+
Prkcb	chr7:129776700-129776740	+
Il21r	chr7:132758060-132758080	+
Il21r	chr7:132759540-132759560	+
Il21r	chr7:132760640-132760660	+
Itgal	chr7:134456500-134456520	+
Itgal	chr7:134478280-134478320	+
Itgal	chr7:134478560-134478580	+
Fus	chr7:135117420-135117440	+
Mgmt	chr7:144176420-144176440	+
Cd81	chr7:150253440-150253460	+
A430078G23Rik	chr8:3386040-3386060	+
Arhgef18	chr8:3422140-3422160	+
Arhgef18	chr8:3422180-3422200	+
Myst3	chr8:23984420-23984440	+
Myst3	chr8:23984580-23984600	+
Tusc3	chr8:40144020-40144040	+
Irf2	chr8:47838800-47838820	+
Irf2	chr8:47838960-47838980	+
Irf2	chr8:47857460-47857480	+
Irf2	chr8:47858220-47858240	+
Irf2	chr8:47858420-47858440	+
Irf2	chr8:47866840-47866860	+
Irf2	chr8:47869360-47869380	+
Irf2	chr8:47870040-47870060	+
Irf2	chr8:47932060-47932080	+
March1	chr8:68969880-68969900	+
Gmip	chr8:72333320-72333340	+
Jak3	chr8:74204120-74204140	+
Jak3	chr8:74210420-74210440	+
Hmox1	chr8:77621060-77621080	+
Hmox1	chr8:77623980-77624000	+
Zfp827	chr8:81600780-81600800	+
Inpp4b	chr8:83888420-83888440	+
Inpp4b	chr8:83893560-83893580	+
Inpp4b	chr8:83931380-83931400	+
Inpp4b	chr8:83999120-83999160	+
Inpp4b	chr8:84033840-84033860	+
Inpp4b	chr8:84069100-84069120	+
Inpp4b	chr8:84069240-84069260	+
Inpp4b	chr8:84073000-84073020	+
2310036O22Rik	chr8:87554060-87554140	+
Gnao1	chr8:96438580-96438600	+
Nlrc5	chr8:97002040-97002060	+
Nlrc5	chr8:97013700-97013720	+
Nlrc5	chr8:97014140-97014160	+
Slc7a6	chr8:108716280-108716300	+
Cyb5b	chr8:109708980-109709000	+
Nfat5	chr8:109898400-109898420	+
Nfat5	chr8:109898940-109898960	+
Snord71	chr8:112363220-112363240	+
Ap1g1	chr8:112363220-112363240	+
Gan	chr8:119690040-119690060	+
4933407C03Rik	chr8:119786700-119786720	+
4933407C03Rik	chr8:119826760-119826780	+
4933407C03Rik	chr8:119852300-119852320	+
Plcg2	chr8:120093760-120093780	+
Cdh13	chr8:120883120-120883140	+
Irf8	chr8:123273000-123273020	+
Irf8	chr8:123274140-123274160	+
Irf8	chr8:123279400-123279420	+
Banp	chr8:124475400-124475420	+
Galnt2	chr8:126777520-126777540	+
Tmem123	chr9:7776700-7776720	+
Tmem123	chr9:7777020-7777040	+
Tmem123	chr9:7778200-7778220	+
Taf1d	chr9:15117780-15117800	+
Taf1d	chr9:15118340-15118360	+
AB124611	chr9:21344400-21344420	+
Ldlr	chr9:21549340-21549360	+
Kirrel3	chr9:34727300-34727320	+
Vwa5a	chr9:38543360-38543380	+
Hspa8	chr9:40611660-40611740	+
Hspa8	chr9:40612880-40612900	+
Bcl9l	chr9:44318260-44318280	+
Ddx6	chr9:44426880-44426900	+
Ddx6	chr9:44428120-44428140	+
Pou2af1	chr9:51046800-51046820	+
Pou2af1	chr9:51046880-51046900	+
Pou2af1	chr9:51047180-51047200	+
Ulk3	chr9:57443860-57443880	+
Sema7a	chr9:57793560-57793580	+
Sema7a	chr9:57795300-57795320	+
Sema7a	chr9:57798920-57798940	+
Sema7a	chr9:57799020-57799040	+
Sema7a	chr9:57799060-57799080	+
Nptn	chr9:58494140-58494160	+
Adpgk	chr9:59160040-59160060	+
Pkm2	chr9:59522720-59522740	+
Rpl4	chr9:64022720-64022740	+
Dennd4a	chr9:64661600-64661620	+
Dennd4a	chr9:64666920-64666940	+
Dennd4a	chr9:64672420-64672460	+
Dennd4a	chr9:64675160-64675180	+
Dennd4a	chr9:64678280-64678300	+
Dennd4a	chr9:64689300-64689320	+
Dennd4a	chr9:64717740-64717760	+
Dennd4a	chr9:64717800-64717820	+
Dennd4a	chr9:64726440-64726460	+
Dennd4a	chr9:64726480-64726500	+
Dennd4a	chr9:64726820-64726840	+
Dennd4a	chr9:64726860-64726880	+
Dennd4a	chr9:64767100-64767120	+
Csnk1g1	chr9:65759980-65760000	+
Myo1e	chr9:70065420-70065440	+
Myo1e	chr9:70113720-70113740	+
Myo1e	chr9:70114680-70114700	+
Myo1e	chr9:70169560-70169580	+
Myo1e	chr9:70183220-70183240	+
Myo1e	chr9:70183300-70183320	+
Sltm	chr9:70401000-70401020	+
Zfp280d	chr9:72205360-72205380	+
Rfx7	chr9:72384140-72384160	+
Ctsh	chr9:89950360-89950380	+
Ctsh	chr9:89968600-89968620	+
Pfkfb4	chr9:108921320-108921340	+
Pfkfb4	chr9:108922680-108922700	+
Epm2aip1	chr9:111179080-111179100	+
Clasp2	chr9:113665900-113665920	+
Clasp2	chr9:113665960-113665980	+
Myrip	chr9:120344880-120344900	+
Trak1	chr9:121310340-121310360	+
Nktr	chr9:121662780-121662800	+
Lars2	chr9:123370920-123370980	+
Lars2	chr9:123371000-123371040	+
Limd1	chr9:123398700-123398720	+
Gripap1	chrX:7371840-7371860	+
Otud5	chrX:7451540-7451560	+
Dock11	chrX:33596980-33597000	+
Dock11	chrX:33597160-33597180	+
Ikbkg	chrX:71693620-71693640	+
Tbl1x	chrX:74766740-74766760	+
Msn	chrX:93304700-93304720	+
Msn	chrX:93317860-93317880	+
Msn	chrX:93361980-93362000	+
Msn	chrX:93362140-93362180	+
Msn	chrX:93362200-93362240	+
Msn	chrX:93363540-93363560	+
Ar	chrX:95380160-95380180	+
Gm5127	chrX:103840040-103840060	+
Kdm5c	chrX:148708080-148708100	+
Mtap7d2	chrX:155887220-155887240	+
Sh3kbp1	chrX:156123480-156123500	+
Sh3kbp1	chrX:156130740-156130760	+
Ctps2	chrX:159377700-159377720	+
Eif2s3y	chrY:352840-352860	+
Rp1	chr1:4328300-4328320	-
Tram1	chr1:13554980-13555000	-
Tram1	chr1:13555140-13555180	-
Tram1	chr1:13556340-13556360	-
Kcnq5	chr1:21720580-21720600	-
Kcnq5	chr1:21769680-21769700	-
Kcnq5	chr1:21780140-21780160	-
Rims1	chr1:22584140-22584160	-
Tmem131	chr1:36900180-36900200	-
Tmem131	chr1:36904220-36904240	-
Tmem131	chr1:36910900-36910920	-
Tmem131	chr1:36931580-36931600	-
Tmem131	chr1:36960320-36960340	-
Tmem131	chr1:36965740-36965760	-
Tmem131	chr1:36967060-36967080	-
Tmem131	chr1:36970860-36970880	-
Tmem131	chr1:36978360-36978380	-
Tmem131	chr1:36981320-36981340	-
Tmem131	chr1:36981820-36981840	-
Stk17b	chr1:53821300-53821320	-
Stk17b	chr1:53832140-53832160	-
Stk17b	chr1:53833140-53833160	-
Stk17b	chr1:53836800-53836820	-
Ankrd44	chr1:54956400-54956420	-
Ankrd44	chr1:54973120-54973140	-
Ap1s3	chr1:79641100-79641120	-
Dock10	chr1:80639920-80639940	-
Dock10	chr1:80655480-80655500	-
Dock10	chr1:80736480-80736540	-
Dock10	chr1:80743580-80743600	-
A530032D15Rik	chr1:85096460-85096480	-
A530032D15Rik	chr1:85098440-85098460	-
A530032D15Rik	chr1:85100820-85100840	-
A530032D15Rik	chr1:85101040-85101060	-
A530032D15Rik	chr1:85101680-85101700	-
A530032D15Rik	chr1:85102580-85102600	-
A530032D15Rik	chr1:85102620-85102640	-
A530032D15Rik	chr1:85102660-85102720	-
A530032D15Rik	chr1:85105980-85106000	-
A530032D15Rik	chr1:85106280-85106300	-
C130026I21Rik	chr1:85256680-85256700	-
C130026I21Rik	chr1:85261040-85261060	-
C130026I21Rik	chr1:85262560-85262600	-
C130026I21Rik	chr1:85262620-85262640	-
C130026I21Rik	chr1:85262840-85262900	-
C130026I21Rik	chr1:85266560-85266580	-
C130026I21Rik	chr1:85266980-85267000	-
C130026I21Rik	chr1:85267080-85267100	-
Sp110	chr1:87488000-87488020	-
A630001G21Rik	chr1:87621160-87621180	-
A630001G21Rik	chr1:87623240-87623260	-
A630001G21Rik	chr1:87623340-87623360	-
A630001G21Rik	chr1:87623520-87623600	-
A630001G21Rik	chr1:87624040-87624060	-
A630001G21Rik	chr1:87625720-87625760	-
A630001G21Rik	chr1:87628320-87628340	-
A630001G21Rik	chr1:87629760-87629780	-
Hjurp	chr1:90160980-90161000	-
Hjurp	chr1:90161340-90161360	-
St8sia4	chr1:97501120-97501140	-
St8sia4	chr1:97509040-97509060	-
St8sia4	chr1:97548560-97548580	-
St8sia4	chr1:97556480-97556500	-
St8sia4	chr1:97563200-97563220	-
Bcl2	chr1:108489720-108489740	-
Bcl2	chr1:108489860-108489880	-
Bcl2	chr1:108491000-108491020	-
Bcl2	chr1:108506300-108506320	-
Bcl2	chr1:108506380-108506400	-
Bcl2	chr1:108509780-108509800	-
Bcl2	chr1:108519040-108519060	-
Bcl2	chr1:108520260-108520340	-
Bcl2	chr1:108521080-108521100	-
Bcl2	chr1:108521940-108521960	-
Bcl2	chr1:108525300-108525320	-
Bcl2	chr1:108530160-108530180	-
Bcl2	chr1:108536860-108536880	-
Bcl2	chr1:108545960-108545980	-
Bcl2	chr1:108553180-108553200	-
Bcl2	chr1:108553480-108553500	-
Bcl2	chr1:108553520-108553540	-
Bcl2	chr1:108555940-108555960	-
Bcl2	chr1:108572680-108572700	-
Bcl2	chr1:108578620-108578640	-
Bcl2	chr1:108578680-108578700	-
Bcl2	chr1:108581280-108581320	-
Bcl2	chr1:108582060-108582080	-
Bcl2	chr1:108582260-108582280	-
Bcl2	chr1:108583900-108583940	-
Bcl2	chr1:108585760-108585780	-
Bcl2	chr1:108595380-108595400	-
Bcl2	chr1:108599640-108599660	-
Bcl2	chr1:108605300-108605320	-
Bcl2	chr1:108607980-108608000	-
2900060B14Rik	chr1:120355780-120355800	-
Actr3	chr1:127312580-127312600	-
Tmem163	chr1:129507120-129507140	-
Mdm4	chr1:134903320-134903340	-
Btg2	chr1:135972240-135972260	-
Btg2	chr1:135972280-135972300	-
Ptprc	chr1:139985420-139985440	-
Ptprc	chr1:139991840-139991860	-
Ptprc	chr1:139992080-139992100	-
Ptprc	chr1:139993680-139993700	-
Ptprc	chr1:140011860-140011880	-
Ptprc	chr1:140011960-140011980	-
Ptprc	chr1:140012000-140012040	-
Ptprc	chr1:140014240-140014260	-
Ptprc	chr1:140016120-140016140	-
Ptprc	chr1:140027240-140027260	-
Ptprc	chr1:140029260-140029280	-
Ptprc	chr1:140032540-140032560	-
Ptprc	chr1:140043260-140043300	-
Ptprc	chr1:140043440-140043460	-
Ptprc	chr1:140054120-140054140	-
Ptprc	chr1:140054240-140054280	-
Ptprc	chr1:140055900-140055960	-
Ptprc	chr1:140057300-140057320	-
Ptprc	chr1:140059240-140059260	-
Ptprc	chr1:140060360-140060380	-
Ptprc	chr1:140068020-140068040	-
Ptprc	chr1:140068460-140068480	-
Nek7	chr1:140510640-140510680	-
Cdc73	chr1:145453520-145453540	-
Ralgps2	chr1:158793620-158793640	-
Ralgps2	chr1:158837440-158837460	-
Ralgps2	chr1:158850040-158850060	-
Ralgps2	chr1:158857980-158858000	-
Ralgps2	chr1:158866180-158866200	-
Rabgap1l	chr1:162478580-162478600	-
Rabgap1l	chr1:162659500-162659520	-
Tbx19	chr1:167088580-167088600	-
Sft2d2	chr1:167108240-167108260	-
Atf6	chr1:172710200-172710220	-
Atf6	chr1:172714000-172714020	-
Atf6	chr1:172726420-172726440	-
Atf6	chr1:172778160-172778180	-
Fcgr2b	chr1:172891620-172891640	-
Fcgr2b	chr1:172891860-172891880	-
Fcer1g	chr1:173159760-173159800	-
Fcer1g	chr1:173159920-173159940	-
Ppox	chr1:173209920-173209940	-
Akt3	chr1:179135580-179135600	-
Akt3	chr1:179153860-179153880	-
Smyd3	chr1:181249200-181249220	-
Smyd3	chr1:181380640-181380660	-
Kcnk2	chr1:191058360-191058380	-
Traf3ip3	chr1:195016280-195016300	-
Mthfd1l	chr10:6290960-6290980	-
Tab2	chr10:7637560-7637580	-
Heca	chr10:17633340-17633360	-
Pde7b	chr10:20283800-20283820	-
Pde7b	chr10:20397080-20397100	-
Pde7b	chr10:20409900-20409920	-
Pde7b	chr10:20414660-20414680	-
Pde7b	chr10:20414880-20414900	-
Pde7b	chr10:20415880-20415900	-
Pde7b	chr10:20426580-20426600	-
Pde7b	chr10:20432560-20432580	-
Pde7b	chr10:20433260-20433280	-
Tbpl1	chr10:22435380-22435400	-
Rps12	chr10:23505580-23505600	-
Snord100	chr10:23505580-23505600	-
Zufsp	chr10:33660640-33660660	-
Marcks	chr10:36855380-36855420	-
Man1a	chr10:53626860-53626900	-
Man1a	chr10:53633120-53633140	-
Man1a	chr10:53773660-53773680	-
Man1a	chr10:53778360-53778380	-
Man1a	chr10:53782560-53782580	-
Chst3	chr10:59644620-59644640	-
Chst3	chr10:59646280-59646300	-
Chst3	chr10:59647500-59647520	-
Chst3	chr10:59647560-59647580	-
Chst3	chr10:59655100-59655120	-
Chst3	chr10:59655640-59655660	-
Srgn	chr10:61958860-61958880	-
Arid5b	chr10:67567960-67567980	-
Arid5b	chr10:67717560-67717580	-
Arid5b	chr10:67725760-67725780	-
Arid5b	chr10:67728160-67728180	-
Smarcb1	chr10:75382860-75382880	-
Theg	chr10:79039980-79040000	-
C030046I01Rik	chr10:79373160-79373180	-
C030046I01Rik	chr10:79379420-79379440	-
C030046I01Rik	chr10:79379460-79379480	-
Sbno2	chr10:79527340-79527360	-
Tmpo	chr10:90618440-90618460	-
Tmpo	chr10:90618480-90618500	-
Plxnc1	chr10:94331400-94331420	-
Plxnc1	chr10:94390140-94390160	-
Glipr1	chr10:111427920-111427940	-
Rab21	chr10:114726960-114726980	-
Cnot2	chr10:115934760-115934780	-
Rap1b	chr10:117269980-117270000	-
Rassf3	chr10:120886720-120886740	-
Rassf3	chr10:120894080-120894100	-
Mbd6	chr10:126721980-126722000	-
Rab5b	chr10:128115220-128115240	-
Sfi1	chr11:3037680-3037700	-
Limk2	chr11:3288620-3288640	-
Nf2	chr11:4666820-4666840	-
Ewsr1	chr11:4979860-4979880	-
Myo1g	chr11:6415640-6415660	-
Actr2	chr11:19963980-19964000	-
Actr2	chr11:19964420-19964440	-
Actr2	chr11:19981860-19981880	-
B3gnt2	chr11:22746280-22746300	-
Rel	chr11:23654880-23654900	-
Rel	chr11:23655600-23655620	-
Vrk2	chr11:26413160-26413180	-
Vrk2	chr11:26484540-26484560	-
Kcnip1	chr11:33654760-33654780	-
Kcnip1	chr11:33654800-33654840	-
Dock2	chr11:34127220-34127240	-
Dock2	chr11:34137580-34137600	-
Dock2	chr11:34138000-34138020	-
Dock2	chr11:34151260-34151280	-
Dock2	chr11:34180660-34180680	-
Dock2	chr11:34265640-34265660	-
Dock2	chr11:34295120-34295140	-
Dock2	chr11:34299080-34299100	-
Dock2	chr11:34299120-34299140	-
Dock2	chr11:34308420-34308440	-
Dock2	chr11:34316940-34316980	-
Dock2	chr11:34318160-34318180	-
Dock2	chr11:34326640-34326660	-
Dock2	chr11:34330440-34330460	-
Dock2	chr11:34334620-34334640	-
Dock2	chr11:34334680-34334700	-
Dock2	chr11:34334720-34334760	-
Dock2	chr11:34334780-34334800	-
Dock2	chr11:34334880-34334900	-
Dock2	chr11:34335200-34335220	-
Dock2	chr11:34443680-34443700	-
Dock2	chr11:34443940-34443960	-
Dock2	chr11:34444820-34444860	-
Dock2	chr11:34495320-34495340	-
Dock2	chr11:34495900-34495920	-
Dock2	chr11:34496060-34496080	-
Dock2	chr11:34496340-34496360	-
Dock2	chr11:34496780-34496800	-
Dock2	chr11:34496820-34496840	-
Dock2	chr11:34536580-34536620	-
Dock2	chr11:34538900-34538920	-
Dock2	chr11:34561200-34561220	-
Dock2	chr11:34568600-34568620	-
Timd2	chr11:46489420-46489440	-
Sgcd	chr11:46807940-46807960	-
Gm5431	chr11:48706760-48706780	-
9930111J21Rik1	chr11:48776500-48776520	-
Tgtp2	chr11:48877000-48877020	-
Cdc42se2	chr11:54590220-54590240	-
Cdc42se2	chr11:54590480-54590500	-
Cdc42se2	chr11:54590660-54590680	-
Cdc42se2	chr11:54591080-54591100	-
Arf1	chr11:59025980-59026000	-
Arf1	chr11:59030300-59030320	-
Usp22	chr11:60966820-60966840	-
Aldh3a2	chr11:61072840-61072860	-
Ncor1	chr11:62185960-62185980	-
Map2k4	chr11:65532660-65532680	-
Eif5a	chr11:69732260-69732280	-
Pfn1	chr11:70465420-70465440	-
Pafah1b1	chr11:74536200-74536220	-
Gosr1	chr11:76544160-76544180	-
Lgals9	chr11:78784260-78784280	-
Ksr1	chr11:78932320-78932340	-
Ksr1	chr11:78945220-78945240	-
Ggnbp2	chr11:84657820-84657840	-
Med13	chr11:86158300-86158320	-
Med13	chr11:86158520-86158540	-
Mir21	chr11:86397620-86397640	-
Tmem49	chr11:86397620-86397640	-
Tmem49	chr11:86399680-86399720	-
Tmem49	chr11:86399920-86399940	-
Tmem49	chr11:86444200-86444220	-
Cltc	chr11:86554760-86554780	-
Msi2	chr11:88397520-88397540	-
Msi2	chr11:88508760-88508780	-
Utp18	chr11:93725640-93725660	-
Luc7l3	chr11:94157120-94157140	-
Abi3	chr11:95701660-95701680	-
Abi3	chr11:95702520-95702540	-
Nfe2l1	chr11:96681220-96681240	-
Rpl23	chr11:97642940-97642960	-
Snora21	chr11:97642940-97642960	-
Ikzf3	chr11:98346000-98346020	-
Ikzf3	chr11:98348920-98348940	-
Ccr7	chr11:99007060-99007080	-
Dnajc7	chr11:100457820-100457840	-
Stat5b	chr11:100643780-100643800	-
Stat3	chr11:100749860-100749880	-
Stat3	chr11:100752480-100752500	-
Stat3	chr11:100778060-100778080	-
Stat3	chr11:100784940-100784960	-
Stat3	chr11:100797940-100797960	-
Gm884	chr11:103456780-103456800	-
Cd79b	chr11:106175620-106175640	-
Ern1	chr11:106319700-106319720	-
Pecam1	chr11:106546580-106546600	-
Ddx5	chr11:106643620-106643640	-
Pitpnc1	chr11:107199080-107199100	-
Grb2	chr11:115506100-115506120	-
Grb2	chr11:115519740-115519760	-
Grb2	chr11:115524400-115524420	-
Grb2	chr11:115535840-115535860	-
Grb2	chr11:115556880-115556900	-
Grb2	chr11:115557680-115557700	-
Grb2	chr11:115558920-115558940	-
Cyth1	chr11:118040480-118040500	-
Cyth1	chr11:118056560-118056580	-
Cyth1	chr11:118066820-118066840	-
Cyth1	chr11:118066860-118066880	-
Cyth1	chr11:118092800-118092820	-
Cyth1	chr11:118098260-118098280	-
Slc38a10	chr11:120003360-120003380	-
Actg1	chr11:120208760-120208860	-
Rab10	chr12:3247900-3247920	-
Mdga2	chr12:68018660-68018680	-
Ppp2r5e	chr12:76582820-76582840	-
Ppp2r5e	chr12:76655940-76655960	-
Ppp2r5e	chr12:76689080-76689100	-
Dcaf5	chr12:81508440-81508460	-
Rps6ka5	chr12:101885540-101885560	-
Setd3	chr12:109377280-109377300	-
Wars	chr12:110111000-110111020	-
Begain	chr12:110304920-110304940	-
Brf1	chr12:114213860-114213880	-
Brf1	chr12:114224260-114224280	-
Brf1	chr12:114224300-114224320	-
Brf1	chr12:114224340-114224360	-
Brf1	chr12:114224580-114224600	-
Pfkp	chr13:6592780-6592800	-
Tbce	chr13:14102320-14102340	-
Pou6f2	chr13:18307100-18307120	-
Cdkal1	chr13:29782360-29782380	-
Lyrm4	chr13:36082300-36082320	-
F13a1	chr13:37070340-37070360	-
Slc35b3	chr13:39041220-39041240	-
Nedd9	chr13:41517420-41517440	-
Nedd9	chr13:41563380-41563400	-
Ranbp9	chr13:43548680-43548700	-
Ptpdc1	chr13:48711060-48711080	-
Fgd3	chr13:49398220-49398240	-
Sema4d	chr13:51849300-51849320	-
Sema4d	chr13:51849340-51849360	-
Zfp367	chr13:64250660-64250680	-
Papd4	chr13:93935700-93935720	-
Tnpo1	chr13:99613020-99613040	-
Map3k1	chr13:112589180-112589200	-
Il31ra	chr13:113368480-113368500	-
Il31ra	chr13:113368520-113368540	-
Il31ra	chr13:113368900-113368920	-
Parp8	chr13:117680500-117680520	-
Parp8	chr13:117680920-117680940	-
Nisch	chr14:31999740-31999760	-
Sh3bp5	chr14:32211480-32211500	-
Sh3bp5	chr14:32216700-32216720	-
Wdfy4	chr14:33819920-33819940	-
Wdfy4	chr14:33821340-33821360	-
Wdfy4	chr14:33853540-33853560	-
Wdfy4	chr14:33856980-33857000	-
Wdfy4	chr14:33909800-33909820	-
Wdfy4	chr14:33925120-33925140	-
Wdfy4	chr14:33944940-33944960	-
Wdfy4	chr14:33945020-33945040	-
Wdfy4	chr14:33977120-33977140	-
Wdfy4	chr14:33993920-33993940	-
Wdfy4	chr14:33997480-33997500	-
Tspan14	chr14:41720260-41720280	-
Rpph1	chr14:51427380-51427400	-
Supt16h	chr14:52810180-52810200	-
Dad1	chr14:54873320-54873340	-
Pspc1	chr14:57351680-57351720	-
Pspc1	chr14:57366200-57366220	-
Atp8a2	chr14:60404900-60404920	-
Blk	chr14:64027920-64027940	-
Ppp3cc	chr14:70665460-70665520	-
Itm2b	chr14:73776000-73776020	-
Lrch1	chr14:75211260-75211280	-
Lrch1	chr14:75292760-75292780	-
Lrch1	chr14:75302720-75302740	-
Lrch1	chr14:75324100-75324120	-
Lrch1	chr14:75325360-75325380	-
Lrch1	chr14:75330940-75330960	-
Pcdh9	chr14:94240900-94240920	-
Rbm26	chr14:105527500-105527520	-
Stk24	chr14:121749900-121749920	-
AW549877	chr15:3935420-3935440	-
Il7r	chr15:9459460-9459480	-
Ankrd33b	chr15:31251060-31251080	-
Ankrd33b	chr15:31271600-31271620	-
Ankrd33b	chr15:31277960-31277980	-
Pabpc1	chr15:36538300-36538320	-
Azin1	chr15:38448900-38448920	-
Azin1	chr15:38448940-38448960	-
BC026439	chr15:57264760-57264780	-
Mtss1	chr15:58855860-58855880	-
Mtss1	chr15:58859420-58859440	-
Mtss1	chr15:58869600-58869620	-
Mtss1	chr15:58882480-58882520	-
Fam49b	chr15:63781060-63781100	-
Fam49b	chr15:63784780-63784800	-
Fam49b	chr15:63831520-63831540	-
Fam49b	chr15:63833280-63833300	-
Fam49b	chr15:63834260-63834280	-
Fam49b	chr15:63842380-63842400	-
Fam49b	chr15:63845760-63845780	-
Fam49b	chr15:63888220-63888240	-
Fam49b	chr15:63890980-63891000	-
Asap1	chr15:64107160-64107180	-
Lrrc6	chr15:66260360-66260380	-
Sla	chr15:66637260-66637280	-
Ly6a	chr15:74825320-74825340	-
Ly6c1	chr15:74875640-74875660	-
Txn2	chr15:77745860-77745880	-
Ddx17	chr15:79358700-79358720	-
Ddx17	chr15:79358820-79358840	-
Rpl3	chr15:79908920-79908940	-
Snord83b	chr15:79908920-79908940	-
Mkl1	chr15:80913940-80913960	-
Mkl1	chr15:80919860-80919880	-
Mkl1	chr15:81015840-81015860	-
Sbf1	chr15:89128140-89128160	-
Sbf1	chr15:89128880-89128920	-
Slc38a1	chr15:96440020-96440040	-
Slc38a1	chr15:96440120-96440140	-
Slc38a1	chr15:96460120-96460140	-
Arf3	chr15:98568220-98568260	-
Arf3	chr15:98570060-98570080	-
Arf3	chr15:98570160-98570180	-
Wnt10b	chr15:98603620-98603640	-
Cbx5	chr15:103022640-103022660	-
Cbx5	chr15:103029520-103029540	-
Cbx5	chr15:103029580-103029600	-
Cbx5	chr15:103029780-103029820	-
Cbx5	chr15:103029920-103029940	-
Cbx5	chr15:103030000-103030020	-
Coro7	chr16:4641920-4641940	-
Coro7	chr16:4645360-4645380	-
Usp7	chr16:8704260-8704280	-
Dgcr8	chr16:18287240-18287260	-
Tra2b	chr16:22255780-22255800	-
Acap2	chr16:31123700-31123740	-
Parp14	chr16:35847780-35847800	-
Parp14	chr16:35847880-35847900	-
Parp14	chr16:35867920-35867940	-
Cd86	chr16:36627040-36627060	-
Cd86	chr16:36628200-36628220	-
Cd86	chr16:36652480-36652500	-
Alcam	chr16:52345940-52345960	-
Alcam	chr16:52365300-52365320	-
Alcam	chr16:52419960-52419980	-
2610528E23Rik	chr16:57391580-57391780	-
Cadm2	chr16:67601120-67601140	-
Btg3	chr16:78374720-78374740	-
Runx1	chr16:92642040-92642060	-
Runx1	chr16:92768740-92768760	-
Runx1	chr16:92772460-92772480	-
Runx1	chr16:92774840-92774860	-
Runx1	chr16:92776400-92776420	-
Runx1	chr16:92776520-92776540	-
Psmb1	chr17:15619680-15619700	-
Atp6v0c	chr17:24303980-24304000	-
Nudt3	chr17:27752120-27752140	-
Tcp11	chr17:28213100-28213120	-
Stk38	chr17:29117560-29117580	-
Cpne5	chr17:29298020-29298040	-
Btbd9	chr17:30623460-30623480	-
Zfp871	chr17:32905720-32905740	-
Zfp871	chr17:32905780-32905800	-
Zfp871	chr17:32908120-32908140	-
Hnrnpm	chr17:33788440-33788460	-
H2-K1	chr17:34133380-34133400	-
H2-K1	chr17:34133560-34133580	-
H2-K1	chr17:34135720-34135740	-
H2-K1	chr17:34136480-34136500	-
H2-Aa	chr17:34419720-34419740	-
Stk19	chr17:34966100-34966120	-
Tubb5	chr17:35971180-35971200	-
Tubb5	chr17:35971660-35971700	-
H2-T24	chr17:36156580-36156600	-
Hsp90ab1	chr17:45704780-45704800	-
Vegfa	chr17:46158100-46158120	-
Cnpy3	chr17:46874540-46874560	-
Rftn1	chr17:50140460-50140480	-
Rftn1	chr17:50208980-50209000	-
Rftn1	chr17:50209840-50209880	-
Rftn1	chr17:50210120-50210140	-
Rftn1	chr17:50225520-50225540	-
Rftn1	chr17:50225580-50225600	-
Rftn1	chr17:50226560-50226580	-
Rftn1	chr17:50226660-50226680	-
Rftn1	chr17:50229500-50229520	-
Rftn1	chr17:50233020-50233040	-
Rftn1	chr17:50233860-50233880	-
Rftn1	chr17:50253080-50253100	-
Rftn1	chr17:50261340-50261360	-
Rftn1	chr17:50274300-50274320	-
Rftn1	chr17:50288240-50288280	-
Rftn1	chr17:50290000-50290040	-
Rftn1	chr17:50294260-50294280	-
Rftn1	chr17:50294620-50294640	-
Rftn1	chr17:50302300-50302320	-
Rftn1	chr17:50302340-50302360	-
Rftn1	chr17:50306300-50306320	-
Tbc1d5	chr17:51099340-51099360	-
Tbc1d5	chr17:51279060-51279080	-
Tbc1d5	chr17:51279100-51279120	-
Satb1	chr17:51883640-51883660	-
Satb1	chr17:51898580-51898600	-
Satb1	chr17:51898640-51898680	-
Satb1	chr17:51921360-51921380	-
Satb1	chr17:51921520-51921540	-
Satb1	chr17:51934920-51934940	-
Satb1	chr17:51946120-51946140	-
Satb1	chr17:51962820-51962840	-
Khsrp	chr17:57160840-57160860	-
Dennd1c	chr17:57217000-57217020	-
Fbxl17	chr17:63474060-63474080	-
Tmem232	chr17:65749480-65749500	-
Smchd1	chr17:71742320-71742340	-
Alk	chr17:72620820-72620840	-
Atl2	chr17:80274960-80274980	-
Thada	chr17:84590880-84590900	-
Fbxo11	chr17:88459960-88459980	-
Nrxn1	chr17:91218300-91218320	-
Mpp7	chr18:7477920-7477940	-
Rock1	chr18:10147240-10147260	-
Ss18	chr18:14806320-14806360	-
Kctd1	chr18:15308580-15308600	-
Celf4	chr18:25759100-25759120	-
Fam13b	chr18:34643760-34643780	-
Nr3c1	chr18:39629800-39629820	-
Lars	chr18:42390560-42390580	-
Trim36	chr18:46362240-46362260	-
Cep120	chr18:53883500-53883520	-
March3	chr18:57024240-57024260	-
March3	chr18:57040220-57040240	-
March3	chr18:57042920-57042960	-
March3	chr18:57054200-57054220	-
March3	chr18:57070220-57070240	-
March3	chr18:57072340-57072360	-
March3	chr18:57074800-57074820	-
March3	chr18:57076600-57076620	-
March3	chr18:57077420-57077440	-
March3	chr18:57078400-57078420	-
Ppargc1b	chr18:61480140-61480160	-
Atp8b1	chr18:64757120-64757140	-
Ptpn2	chr18:67868820-67868840	-
Setbp1	chr18:79161780-79161800	-
Setbp1	chr18:79247880-79247900	-
Rbm4	chr19:4785540-4785560	-
Rbm4	chr19:4786200-4786220	-
Pacs1	chr19:5232700-5232720	-
Malat1	chr19:5796780-5796800	-
Malat1	chr19:5797220-5797300	-
Malat1	chr19:5797720-5797900	-
Malat1	chr19:5798440-5798460	-
Malat1	chr19:5799500-5799540	-
Malat1	chr19:5800080-5800100	-
Malat1	chr19:5800160-5800200	-
Malat1	chr19:5800300-5800340	-
Malat1	chr19:5800560-5800580	-
Malat1	chr19:5800600-5800660	-
Malat1	chr19:5800700-5800980	-
Malat1	chr19:5801000-5801020	-
Malat1	chr19:5801400-5801420	-
Neat1	chr19:5843840-5843860	-
Neat1	chr19:5844520-5844540	-
Neat1	chr19:5844660-5844740	-
Neat1	chr19:5845340-5845360	-
Fermt3	chr19:7079220-7079240	-
Mark2	chr19:7405220-7405240	-
Mark2	chr19:7414320-7414340	-
Rtn3	chr19:7509540-7509560	-
Rtn3	chr19:7548280-7548300	-
Slc3a2	chr19:8782200-8782220	-
Zfp91	chr19:12844120-12844160	-
Zfp91	chr19:12857060-12857080	-
Pcsk5	chr19:17756100-17756120	-
D19Bwg1357e	chr19:27478000-27478020	-
Glis3	chr19:28505540-28505560	-
Sgms1	chr19:32269280-32269300	-
Sgms1	chr19:32269380-32269400	-
Cyp2c67	chr19:39719900-39719920	-
Cyp2c40	chr19:39883800-39883820	-
Cyp2c69	chr19:39957720-39957740	-
Blnk	chr19:41027280-41027320	-
Blnk	chr19:41033020-41033040	-
Blnk	chr19:41044740-41044760	-
Blnk	chr19:41045180-41045200	-
Blnk	chr19:41064560-41064580	-
Pik3ap1	chr19:41350420-41350440	-
Pik3ap1	chr19:41353360-41353380	-
Pik3ap1	chr19:41368460-41368480	-
Pik3ap1	chr19:41368500-41368520	-
Pik3ap1	chr19:41392100-41392120	-
Scd1	chr19:44470180-44470200	-
Scd1	chr19:44473560-44473580	-
Scd1	chr19:44473960-44473980	-
Scd1	chr19:44474000-44474020	-
Scd1	chr19:44474080-44474100	-
Scd1	chr19:44482140-44482180	-
Ldb1	chr19:46108480-46108500	-
Ablim1	chr19:57108580-57108620	-
Ablim1	chr19:57111420-57111440	-
Ablim1	chr19:57132980-57133000	-
Ablim1	chr19:57133040-57133060	-
Ablim1	chr19:57181640-57181660	-
Camk1d	chr2:5300140-5300160	-
Camk1d	chr2:5300320-5300400	-
Camk1d	chr2:5618300-5618320	-
Camk1d	chr2:5622780-5622820	-
Celf2	chr2:6533260-6533280	-
Celf2	chr2:6549540-6549560	-
Celf2	chr2:6564140-6564160	-
Taf3	chr2:9923100-9923120	-
Dnajc1	chr2:18276300-18276320	-
Pip4k2a	chr2:18822120-18822140	-
Pip4k2a	chr2:18897920-18897940	-
Abi1	chr2:22844760-22844780	-
Abi1	chr2:22885720-22885740	-
Ehmt1	chr2:24666220-24666240	-
Ehmt1	chr2:24667480-24667500	-
Ehmt1	chr2:24691000-24691020	-
Traf2	chr2:25396860-25396880	-
Vav2	chr2:27121840-27121860	-
Vav2	chr2:27235660-27235680	-
Vav2	chr2:27235820-27235840	-
Vav2	chr2:27255460-27255480	-
Fnbp1	chr2:30887240-30887260	-
Fnbp1	chr2:30902360-30902380	-
Fnbp1	chr2:30904500-30904520	-
Fnbp1	chr2:30905060-30905080	-
Fnbp1	chr2:30926720-30926740	-
Fnbp1	chr2:30937220-30937240	-
Fnbp1	chr2:30941940-30941960	-
Fnbp1	chr2:30985880-30985900	-
Zeb2	chr2:44876900-44876920	-
Zeb2	chr2:44889460-44889480	-
Zeb2	chr2:44891800-44891820	-
Zeb2	chr2:44905560-44905580	-
Zeb2	chr2:44910680-44910700	-
Zeb2	chr2:44920520-44920540	-
Zeb2	chr2:44920560-44920580	-
Zeb2	chr2:44921400-44921440	-
Zeb2	chr2:44921520-44921560	-
Zeb2	chr2:44921580-44921600	-
Zeb2	chr2:44922020-44922040	-
Zeb2	chr2:44924280-44924300	-
Zeb2	chr2:44936440-44936520	-
Zeb2	chr2:44944620-44944700	-
Zeb2	chr2:44946260-44946280	-
Zeb2	chr2:44946440-44946460	-
Zeb2	chr2:44946720-44946740	-
Zeb2	chr2:44947100-44947120	-
Zeb2	chr2:44947140-44947160	-
Zeb2	chr2:44947400-44947420	-
Zeb2	chr2:44948940-44949000	-
Zeb2	chr2:44953120-44953140	-
Zeb2	chr2:44953220-44953240	-
Zeb2	chr2:44959220-44959240	-
Zeb2	chr2:44960600-44960620	-
Zeb2	chr2:44961560-44961600	-
Zeb2	chr2:44963180-44963200	-
Zeb2	chr2:44963540-44963560	-
Zeb2	chr2:44963680-44963700	-
Zeb2	chr2:44963860-44963920	-
Zeb2	chr2:44963960-44963980	-
Cytip	chr2:57993260-57993280	-
Cytip	chr2:57993580-57993600	-
Cytip	chr2:57994060-57994080	-
Cytip	chr2:57994980-57995000	-
Cytip	chr2:58011680-58011700	-
Baz2b	chr2:59833000-59833020	-
Dpp4	chr2:62180260-62180280	-
Dpp4	chr2:62220620-62220640	-
Tlk1	chr2:70557220-70557240	-
Sp3	chr2:72803920-72803940	-
Zdhhc5	chr2:84546620-84546640	-
Zdhhc5	chr2:84550800-84550820	-
Ptprj	chr2:90344300-90344320	-
Ptprj	chr2:90418000-90418020	-
Cd44	chr2:102669480-102669500	-
Mett5d1	chr2:109078920-109078940	-
Atpbd4	chr2:114347140-114347160	-
Ino80	chr2:119287420-119287440	-
Tmem87a	chr2:120199740-120199760	-
Catsper2	chr2:121224620-121224640	-
2010106G01Rik	chr2:126735640-126735660	-
Rrbp1	chr2:143805080-143805100	-
Rbck1	chr2:152149600-152149620	-
Trib3	chr2:152169400-152169420	-
Plagl2	chr2:153054840-153054860	-
Sla2	chr2:156703600-156703620	-
Samhd1	chr2:156933420-156933440	-
Rbl1	chr2:156990880-156990900	-
9430008C03Rik	chr2:158182200-158182220	-
9430008C03Rik	chr2:158185580-158185600	-
Serinc3	chr2:163450640-163450660	-
Serinc3	chr2:163453680-163453700	-
Serinc3	chr2:163454920-163454940	-
Serinc3	chr2:163456760-163456780	-
Serinc3	chr2:163461380-163461400	-
Serinc3	chr2:163464940-163464960	-
Zmynd8	chr2:165679380-165679400	-
Zmynd8	chr2:165684840-165684860	-
Sulf2	chr2:165930540-165930560	-
B4galt5	chr2:167157060-167157080	-
B4galt5	chr2:167171220-167171240	-
B4galt5	chr2:167173040-167173060	-
Dpm1	chr2:168040600-168040620	-
Zbp1	chr2:173037380-173037400	-
Ctsz	chr2:174258060-174258080	-
Slmo2	chr2:174293300-174293320	-
Mrps28	chr3:8812880-8812900	-
Pag1	chr3:9689140-9689160	-
Hps3	chr3:19933620-19933640	-
Setd7	chr3:51322500-51322520	-
Siah2	chr3:58483300-58483320	-
Siah2	chr3:58495000-58495060	-
Siah2	chr3:58495180-58495200	-
Dhx36	chr3:62284140-62284160	-
Kpna4	chr3:68889200-68889220	-
Pdcd10	chr3:75326040-75326060	-
D930015E06Rik	chr3:83725060-83725080	-
D930015E06Rik	chr3:83833920-83833940	-
Rps3a	chr3:85942740-85942760	-
Rnu73a	chr3:85942740-85942760	-
Dclk2	chr3:86592460-86592480	-
2500003M10Rik	chr3:90310540-90310560	-
Zfp687	chr3:94811000-94811020	-
Mllt11	chr3:95029980-95030000	-
Tars2	chr3:95555280-95555300	-
Capza1	chr3:104632960-104632980	-
Capza1	chr3:104659520-104659540	-
Rap1a	chr3:105563400-105563420	-
Cd53	chr3:106566940-106566960	-
Cd53	chr3:106568860-106568880	-
Cd53	chr3:106578800-106578820	-
Ptbp2	chr3:119443040-119443060	-
Tmem56	chr3:120952920-120952940	-
Synpo2	chr3:122787700-122787720	-
Nfkb1	chr3:135262520-135262540	-
Nfkb1	chr3:135283240-135283260	-
Nfkb1	chr3:135307480-135307500	-
Nfkb1	chr3:135315240-135315260	-
Nfkb1	chr3:135345360-135345380	-
Nfkb1	chr3:135345740-135345760	-
Bank1	chr3:135716680-135716700	-
Bank1	chr3:135792960-135792980	-
Bank1	chr3:135802980-135803000	-
Bank1	chr3:135809780-135809800	-
Bank1	chr3:135820300-135820320	-
Bank1	chr3:135822920-135823060	-
Bank1	chr3:135823240-135823260	-
Bank1	chr3:135833520-135833560	-
Bank1	chr3:135833780-135833800	-
Bank1	chr3:135862460-135862480	-
Bank1	chr3:135862700-135862720	-
Bank1	chr3:135862740-135862760	-
Bank1	chr3:135869640-135869660	-
Bank1	chr3:135872000-135872020	-
Bank1	chr3:135873540-135873560	-
Bank1	chr3:135937240-135937260	-
Bank1	chr3:135939240-135939260	-
Bank1	chr3:135949940-135949960	-
Bank1	chr3:135950680-135950700	-
Bank1	chr3:135987080-135987100	-
Bank1	chr3:135987300-135987320	-
Pdlim5	chr3:142007300-142007320	-
Sh3glb1	chr3:144362120-144362140	-
St6galnac3	chr3:153183560-153183580	-
Rabggtb	chr3:153575080-153575100	-
Snord45c	chr3:153575080-153575100	-
Srsf11	chr3:157686520-157686540	-
Srsf11	chr3:157686680-157686700	-
Zfp292	chr4:34787560-34787580	-
B4galt1	chr4:40767400-40767420	-
Ubap2	chr4:41209180-41209200	-
Vcp	chr4:43006100-43006120	-
Tln1	chr4:43547120-43547140	-
[truncated: 40,145 more rows]

## Sheet: - LPS
ROD1 CLIP-seq targets in naïve B cells.
Gene Name	Peak location	Peak Strand
Eif4g3	chr4:137555060-137555100	+
Exoc4	chr6:33538960-33539000	+
Cd3e	chr9:44807440-44807480	-
Naa16	chr14:79778060-79778100	-
U2af2	chr7:5020480-5020660	+
4930523C07Rik	chr1:161975060-161975080	+
Stk10	chr11:32501120-32501140	+
Irgm2	chr11:58034960-58034980	+
Atxn7l1	chr12:33851920-33851940	+
4933426M11Rik	chr12:81979520-81979540	+
Tbc1d22a	chr15:86077900-86077920	+
Camk4	chr18:33140600-33140620	+
Ganab	chr19:8990500-8990520	+
Mllt10	chr2:18026640-18026660	+
Mbnl1	chr3:60326580-60326600	+
Lef1	chr3:130836840-130836860	+
Ptafr	chr4:132138440-132138460	+
Hvcn1	chr5:122678160-122678180	+
Etv6	chr6:134021360-134021380	+
Mgmt	chr7:144176420-144176440	+
Ldlr	chr9:21549340-21549360	+
Ets1	chr9:32529860-32529880	+
Ogt	chrX:98848080-98848100	+
Farsb	chr1:78428260-78428280	-
Ptprc	chr1:140059240-140059260	-
2610035D17Rik	chr11:113014340-113014360	-
Chd8	chr14:52850920-52850940	-
Tbrg3	chr15:82723300-82723320	-
Tcf20	chr15:82723300-82723320	-
Smchd1	chr17:71721440-71721460	-
Rbm4	chr19:4786200-4786220	-
Ptprj	chr2:90395340-90395360	-
Fndc3b	chr3:27496420-27496440	-
Arid1a	chr4:133308200-133308220	-
Atp2a2	chr5:122906460-122906480	-
Cgnl1	chr9:71601360-71601380	-
Evl	chr12:109921720-109921760	+
Fam65b	chr13:24764520-24764560	+
Fam65b	chr13:24784200-24784240	+
Elf1	chr14:79963040-79963080	+
Fyb	chr15:6595900-6595940	+
Msn	chrX:93296120-93296160	+
Arid5b	chr10:67725480-67725520	-
Atxn1	chr13:45765700-45765740	-
Bank1	chr3:135828860-135828900	-
Pik3cd	chr4:149043960-149044000	-
Tet3	chr6:83387800-83387840	-
Stt3a	chr9:36563520-36563560	-
Bcar3	chr3:122145600-122145640	+
Nfyc	chr4:120494820-120494860	-
Arhgap30	chr1:173328120-173328160	+
Vav1	chr17:57419180-57419220	+
Gramd3	chr18:56647880-56647920	+
Setd3	chr12:109356040-109356080	-
Btbd7	chr12:104063960-104064000	-
Trip12	chr1:84774860-84774900	-
Dock2	chr11:34297220-34297260	-
Rcbtb2	chr14:73546700-73546740	+
Rftn1	chr17:50306000-50306040	-
Cdk17	chr10:92630980-92631020	+
Pde4d	chr13:110722180-110722220	+
Dock2	chr11:34430200-34430240	-
Znrf2	chr6:54839900-54839940	+
St6galnac3	chr3:153187620-153187660	-
Parp14	chr16:35847660-35847700	-
2500003M10Rik	chr3:90310340-90310420	-
Neat1	chr19:5843600-5843640	-
Zfand3	chr17:30158320-30158380	+
Calr	chr8:87366080-87366140	-
Ccdc93	chr1:123380980-123381020	+
Hivep2	chr10:13812400-13812440	+
Foxp1	chr6:99045740-99045780	-
Ptprc	chr1:140043260-140043300	-
Fnip1	chr11:54270740-54270780	+
Neat1	chr19:5843320-5843380	-
Cdc42se2	chr11:54543540-54543580	-
Numa1	chr7:109126420-109126460	+
Snx2	chr18:53373660-53373820	+
Ncoa2	chr1:13327680-13327760	-
Rhoh	chr5:66266860-66266900	+
Dock2	chr11:34309980-34310020	-
Ebf1	chr11:44566400-44566440	+
D930015E06Rik	chr3:83758460-83758500	-
Gas5	chr1:162965980-162966020	+
Ccm2	chr11:6466120-6466160	+
Ebf1	chr11:44489780-44489820	+
Prkcb	chr7:129472760-129472800	+
Foxp1	chr6:99036540-99036580	-
Dock2	chr11:34137460-34137500	-
Bank1	chr3:135860700-135860740	-
Gltp	chr5:115119780-115119820	-
Cd74	chr18:60972120-60972160	+
E2f4	chr8:107825900-107825940	+
Nudt3	chr17:27752840-27752880	-
Sumo1	chr1:59720060-59720100	-
U2af2	chr7:5016940-5016980	+
Cotl1	chr8:122350920-122350960	-
Snord17	chr2:144091720-144091820	-
Snx5	chr2:144091720-144091820	-
Map3k5	chr10:19681960-19682000	+
Peli1	chr11:21001340-21001380	+
Cd274	chr19:29461360-29461400	+
Ppp1r16b	chr2:158502240-158502280	+
Mbnl1	chr3:60384600-60384640	+
Klb	chr5:65756320-65756360	+
Ctsc	chr7:95437920-95437960	+
Ets1	chr9:32504980-32505020	+
Ptprc	chr1:140019700-140019740	-
Camk1d	chr2:5622840-5622880	-
Epn1	chr7:5033300-5033340	+
St8sia4	chr1:97517940-97517980	-
Bach2	chr4:32609460-32609500	+
Dgkd	chr1:89815640-89815720	+
Dock8	chr19:25140280-25140320	+
St6gal1	chr16:23342720-23342760	+
Camk1d	chr2:5623460-5623500	-
Mllt10	chr2:18051780-18051820	+
Osbpl8	chr10:110628120-110628160	+
Pik3r5	chr11:68260900-68260940	+
Gna13	chr11:109260380-109260420	+
Cd300lf	chr11:114986780-114986820	-
Rasa3	chr8:13673560-13673600	-
Scaf8	chr17:3150340-3150420	+
Snord104	chr11:106362320-106362380	+
Il31ra	chr13:113368480-113368540	-
Lrrc33	chr16:32163400-32163460	-
Fbxo11	chr17:88460980-88461020	-
Tnrc6b	chr15:80762480-80762540	+
Klf13	chr7:71074640-71074700	-
Pvt1	chr15:61941320-61941360	+
Prkcb	chr7:129438980-129439020	+
Emb	chr13:118010940-118011000	+
Snord15b	chr7:106628120-106628180	-
Rps3	chr7:106628120-106628180	-
Snrnp70	chr7:52636720-52636780	-
Nucks1	chr1:133831940-133831960	+
Cenpl	chr1:163006680-163006700	+
Srp9	chr1:184059360-184059380	+
Ccdc53	chr10:87699000-87699020	+
Ikzf1	chr11:11641320-11641340	+
Gm2a	chr11:54923080-54923100	+
Gabarap	chr11:69808360-69808380	+
Atp6v0a1	chr11:100910380-100910400	+
Rad51l1	chr12:80538320-80538340	+
Kcnk13	chr12:101227640-101227660	+
Naa35	chr13:59723580-59723600	+
Mef2c	chr13:83757080-83757100	+
Mir17hg	chr14:115443680-115443700	+
Ubac2	chr14:122368000-122368020	+
Apobec3	chr15:79736380-79736400	+
Dyrk1a	chr16:94814680-94814700	+
Arid1b	chr17:5206640-5206660	+
Chd1	chr17:15896260-15896280	+
H2-D1	chr17:35401340-35401360	+
Mbp	chr18:82649380-82649400	+
Slc15a3	chr19:10931720-10931740	+
Dock8	chr19:25247480-25247500	+
Il2ra	chr2:11578260-11578280	+
Ambra1	chr2:91718840-91718860	+
Zfp831	chr2:174510360-174510380	+
Mbnl1	chr3:60307360-60307380	+
Crtc2	chr3:90061800-90061820	+
Lass2	chr3:95127080-95127100	+
Bcar3	chr3:122139500-122139520	+
Lyn	chr4:3623380-3623400	+
Lyn	chr4:3626840-3626860	+
4930547C10Rik	chr4:52614400-52614420	+
Snx30	chr4:59839340-59839360	+
Htt	chr5:35119800-35119820	+
Cdk8	chr5:147058500-147058520	+
Exoc4	chr6:33395140-33395160	+
Lrmp	chr6:145091000-145091020	+
Leng8	chr7:4090240-4090260	+
U2af2	chr7:5016320-5016340	+
Kctd14	chr7:104607480-104607500	+
Trim34a	chr7:111406720-111406740	+
Prkcb	chr7:129454700-129454720	+
Plcg2	chr8:120061040-120061060	+
Ets1	chr9:32544080-32544100	+
Ncoa2	chr1:13351820-13351840	-
Sumo1	chr1:59715300-59715320	-
Klf7	chr1:64160300-64160320	-
Ptprc	chr1:140052260-140052280	-
Ptprc	chr1:140058000-140058020	-
Soat1	chr1:158380020-158380040	-
Agpat3	chr10:77801640-77801660	-
Plxnc1	chr10:94390140-94390160	-
Cnot2	chr10:116002000-116002020	-
9930111J21Rik1	chr11:48776500-48776520	-
Gm12216	chr11:53616520-53616540	-
Med13	chr11:86123020-86123040	-
Stat5b	chr11:100644000-100644020	-
Prkca	chr11:108198900-108198920	-
Bcl11b	chr12:109226860-109226880	-
Nedd9	chr13:41430880-41430900	-
Erbb2ip	chr13:104681340-104681360	-
Sh3bp5	chr14:32207940-32207960	-
Tspan14	chr14:41720540-41720560	-
Ppp2r2a	chr14:67669380-67669400	-
Itm2b	chr14:73775480-73775500	-
Pabpc1	chr15:36538300-36538320	-
Mkl1	chr15:80888340-80888360	-
Zfp871	chr17:32906080-32906100	-
Zfp871	chr17:32908540-32908560	-
Rftn1	chr17:50209040-50209060	-
Tbc1d5	chr17:50936000-50936020	-
Fam13b	chr18:34656080-34656100	-
Mark2	chr19:7414820-7414840	-
AI846148	chr19:7451980-7452000	-
Blnk	chr19:41064560-41064580	-
Psmd5	chr2:34713600-34713620	-
Zeb2	chr2:44965420-44965440	-
Sp3	chr2:72790040-72790060	-
Ptprj	chr2:90348540-90348560	-
Chd6	chr2:160921920-160921940	-
Zmynd8	chr2:165615300-165615320	-
Kpna4	chr3:68918760-68918780	-
Cd53	chr3:106578000-106578020	-
Bank1	chr3:135802980-135803000	-
Bank1	chr3:135862460-135862480	-
Ankrd17	chr5:90730640-90730660	-
Plac8	chr5:101000940-101000960	-
Rn4.5s	chr6:47605000-47605020	-
Iqsec1	chr6:90687480-90687500	-
Foxp1	chr6:99162300-99162320	-
Bid	chr6:120853960-120853980	-
Itpr2	chr6:146148420-146148440	-
Cd22	chr7:31653280-31653300	-
Cd37	chr7:52489120-52489140	-
Klf13	chr7:71037600-71037620	-
Arhgap17	chr7:130492100-130492120	-
Cd19	chr7:133556820-133556840	-
Plekha2	chr8:26180360-26180380	-
Hcfc1	chrX:71211020-71211040	-
Cdk17	chr10:92633380-92633400	+
Papola	chr12:107070980-107071000	+
Lyn	chr4:3658140-3658160	+
Bach2	chr4:32527300-32527320	+
Etv6	chr6:134103000-134103020	+
Lamp1	chr8:13175280-13175300	+
Ikzf2	chr1:69702820-69702840	-
Rel	chr11:23654880-23654900	-
Rock1	chr18:10147240-10147260	-
Malat1	chr19:5796780-5796800	-
Malat1	chr19:5796880-5796900	-
St6galnac3	chr3:153188040-153188060	-
Gatad2a	chr8:72518980-72519000	-
Mbnl1	chr3:60320540-60320580	+
Csf2rb2	chr15:78114460-78114540	-
Stk4	chr2:163955000-163955040	+
Cdc42	chr4:136905400-136905440	-
Sepw1	chr7:16506020-16506080	-
Sp140	chr1:87501000-87501020	+
Cd84	chr1:173817820-173817840	+
Psap	chr10:59762600-59762620	+
Tbxa2r	chr10:80794000-80794020	+
Dbnl	chr11:5700340-5700360	+
Ikzf1	chr11:11664500-11664520	+
Ebf1	chr11:44569080-44569100	+
Elmo1	chr13:20229740-20229760	+
Fars2	chr13:36537340-36537360	+
Fyb	chr15:6577060-6577080	+
Zbtb20	chr16:43504760-43504780	+
Cd47	chr16:49881660-49881680	+
Arid1b	chr17:5144600-5144620	+
Myo1f	chr17:33732440-33732460	+
Tapbp	chr17:34066120-34066140	+
Rgl2	chr17:34069720-34069740	+
Lpin2	chr17:71558120-71558140	+
Zeb1	chr18:5639680-5639700	+
Riok3	chr18:12306480-12306500	+
Galnt1	chr18:24370400-24370420	+
Fam107b	chr2:3648120-3648140	+
St6galnac6	chr2:32465000-32465020	+
Mbnl1	chr3:60311460-60311480	+
Mef2d	chr3:87953540-87953560	+
Ash1l	chr3:88783600-88783620	+
Capzb	chr4:138836900-138836920	+
Sdf4	chr4:155372700-155372720	+
Lrch4	chr5:138081580-138081600	+
8430419L09Rik	chr6:135184900-135184920	+
Lrmp	chr6:145105040-145105060	+
Fam169b	chr7:75469840-75469860	+
Kctd14	chr7:104607440-104607460	+
AB124611	chr9:21331140-21331160	+
Nptn	chr9:58461700-58461720	+
Xiap	chrX:39441620-39441640	+
Ikbkg	chrX:71693980-71694000	+
Itk	chr11:46144340-46144360	-
Ggnbp2	chr11:84657820-84657840	-
Limd2	chr11:106019380-106019400	-
2610035D17Rik	chr11:113032360-113032380	-
Sh3bp5	chr14:32231080-32231100	-
Ppp3cc	chr14:70619920-70619940	-
Csf2rb2	chr15:78128340-78128360	-
Crebbp	chr16:4204680-4204700	-
Runx1	chr16:92801860-92801880	-
Zfp871	chr17:32908120-32908140	-
Hnrnpm	chr17:33795640-33795660	-
Fam59a	chr18:21340760-21340780	-
Zeb2	chr2:44920560-44920580	-
Nfkb1	chr3:135263080-135263100	-
Ski	chr4:154574320-154574340	-
Smurf1	chr5:145639140-145639160	-
Zc3hav1	chr6:38293600-38293620	-
Iqsec1	chr6:90671860-90671880	-
Rasa3	chr8:13610440-13610460	-
Zdhhc7	chr8:122619720-122619740	-
Atm	chr9:53300240-53300260	-
Rab8b	chr9:66757260-66757320	-
Celf1	chr2:90856780-90856860	+
Prrc2b	chr2:32080720-32080760	+
Itk	chr11:46194660-46194700	-
Ptcd3	chr6:71839240-71839280	-
Prdm2	chr4:142723460-142723520	-
Zeb2	chr2:44943520-44943600	-
Kif21b	chr1:138063200-138063220	+
Ikzf1	chr11:11645240-11645260	+
Gm2a	chr11:54923000-54923020	+
Skap1	chr11:96433460-96433480	+
Psen1	chr12:85075620-85075640	+
1700112E06Rik	chr14:22899700-22899720	+
Kcnn4	chr7:25169600-25169620	+
Map4k1	chr7:29772260-29772280	+
Fam169b	chr7:75477900-75477920	+
Gpr55	chr1:87850740-87850760	-
Traf3ip3	chr1:195016280-195016300	-
Arid5b	chr10:67667140-67667160	-
Metap2	chr10:93330480-93330500	-
Stat3	chr11:100797940-100797960	-
Prkca	chr11:108175120-108175140	-
Khsrp	chr17:57160700-57160720	-
Nfatc1	chr18:80820700-80820720	-
Cd53	chr3:106568860-106568880	-
St6galnac3	chr3:153359080-153359100	-
Arhgap25	chr6:87468520-87468540	-
Pgs1	chr11:117878340-117878400	+
Vapb	chr2:173570420-173570460	+
Il7r	chr15:9454720-9454760	-
Zeb2	chr2:44921520-44921560	-
Gpr137b	chr13:13459900-13459940	-
Scd2	chr19:44377840-44377920	+
Dock2	chr11:34444460-34444520	-
Foxp1	chr6:99183940-99184000	-
Ptpn1	chr2:167804540-167804580	+
Hivep1	chr13:42153680-42153740	+
Myh9	chr15:77637980-77638040	-
Stag1	chr9:100709140-100709200	+
Uvrag	chr7:106209880-106209920	-
Gpnmb	chr6:49006520-49006560	+
2610528E23Rik	chr16:57391580-57391780	-
Tnrc6c	chr11:117535320-117535360	+
Snord11	chr1:59761620-59761660	+
Nop58	chr1:59761620-59761660	+
Sept1	chr7:134361320-134361360	-
Dyrk1a	chr16:94800420-94800480	+
Malat1	chr19:5799580-5799640	-
Lef1	chr3:130912200-130912260	+
Ankrd11	chr8:125541620-125541660	-
Arid1a	chr4:133308100-133308160	-
Madd	chr2:91001500-91001540	-
Lef1	chr3:130826060-130826140	+
Ccdc93	chr1:123381580-123381620	+
Ankrd44	chr1:54956360-54956420	-
Cd19	chr7:133557480-133557640	-
Dock2	chr11:34444720-34444780	-
Mll2	chr15:98664360-98664420	-
Creb1	chr1:64641140-64641160	+
Xrcc5	chr1:72427520-72427540	+
Ccdc93	chr1:123381400-123381420	+
Elk4	chr1:133915940-133915960	+
Ctnna3	chr10:64392640-64392660	+
Eef2	chr10:80644880-80644900	+
Ppm1h	chr10:122254420-122254440	+
Ikzf1	chr11:11663640-11663660	+
Ikzf1	chr11:11668280-11668300	+
Smek2	chr11:29108780-29108800	+
Fbxw11	chr11:32575420-32575440	+
Rnf145	chr11:44357780-44357800	+
Rapgef6	chr11:54387940-54387960	+
Rapgef6	chr11:54416140-54416160	+
Phf12	chr11:77810080-77810100	+
Dnmt3a	chr12:3909440-3909460	+
Zc3h14	chr12:100015340-100015360	+
Esyt2	chr12:117530760-117530780	+
Elmo1	chr13:20622180-20622200	+
D14Abb1e	chr14:28248360-28248380	+
Grid1	chr14:36161220-36161240	+
Ndfip2	chr14:105667880-105667900	+
Tm9sf2	chr14:122526900-122526920	+
Tm9sf2	chr14:122542180-122542200	+
Zfr	chr15:12057100-12057120	+
Gtpbp1	chr15:79536860-79536880	+
Shank3	chr15:89373240-89373260	+
Dip2b	chr15:99930480-99930500	+
Sp1	chr15:102263560-102263580	+
Hcls1	chr16:36952000-36952020	+
Cblb	chr16:52128680-52128700	+
H2-Ab1	chr17:34402320-34402340	+
Vars	chr17:35142660-35142680	+
Kat2b	chr17:53795560-53795580	+
Wac	chr18:7889420-7889440	+
Mbd1	chr18:74429460-74429480	+
4930412O13Rik	chr2:9807200-9807220	+
Prkcq	chr2:11119160-11119180	+
Yme1l1	chr2:23017440-23017460	+
Tbc1d13	chr2:30006580-30006600	+
Nup188	chr2:30151180-30151200	+
Tank	chr2:61459060-61459080	+
Ssb	chr2:69703160-69703180	+
Rapgef4	chr2:71991520-71991540	+
Agps	chr2:75708840-75708860	+
Itga4	chr2:79097100-79097120	+
Usp8	chr2:126554160-126554180	+
Mbnl1	chr3:60329020-60329040	+
Mef2d	chr3:87972460-87972480	+
Ppp3ca	chr3:136358960-136358980	+
Bach2	chr4:32668040-32668060	+
Usp48	chr4:137153340-137153360	+
Capzb	chr4:138773060-138773080	+
Cdk6	chr5:3522180-3522200	+
Mll5	chr5:22946700-22946720	+
Cenpa	chr5:30972460-30972480	+
Cenpa	chr5:30972500-30972520	+
N4bp2	chr5:66192400-66192420	+
Bmp2k	chr5:97436920-97436940	+
Med13l	chr5:119073600-119073620	+
Pan3	chr5:148306000-148306020	+
Arl8b	chr6:108745900-108745920	+
U2af2	chr7:5031360-5031380	+
Fam169b	chr7:75486160-75486180	+
Pde8a	chr7:88377300-88377320	+
Ppfibp2	chr7:114835900-114835920	+
Prkcb	chr7:129480420-129480440	+
Prkcb	chr7:129492000-129492020	+
Prkcb	chr7:129494200-129494220	+
Tnrc6a	chr7:130284000-130284020	+
Map2k7	chr8:4239200-4239220	+
March1	chr8:68924580-68924600	+
Klf2	chr8:74844760-74844780	+
Inpp4b	chr8:84430020-84430040	+
Orc6	chr8:87826280-87826300	+
Cdh13	chr8:121178880-121178900	+
Dennd4a	chr9:64726820-64726840	+
Als2cl	chr9:110785760-110785780	+
Msn	chrX:93362300-93362320	+
Sh3kbp1	chrX:156228240-156228260	+
Sh3kbp1	chrX:156232560-156232580	+
Dock10	chr1:80655480-80655500	-
Dock10	chr1:80721600-80721620	-
A630001G21Rik	chr1:87627680-87627700	-
Hdac4	chr1:94035840-94035860	-
Bcl2	chr1:108536560-108536580	-
Smyd3	chr1:181180500-181180520	-
Traf3ip3	chr1:195007580-195007600	-
Traf3ip3	chr1:195021380-195021400	-
Cnot2	chr10:116000640-116000660	-
Sfi1	chr11:3081820-3081840	-
Ggnbp2	chr11:84659660-84659680	-
Pitpnc1	chr11:107245120-107245140	-
Grb2	chr11:115543280-115543300	-
Grb2	chr11:115558920-115558940	-
Wdr89	chr12:76732300-76732320	-
Bcl11b	chr12:109224580-109224600	-
Zmynd11	chr13:9753840-9753860	-
Cdk13	chr13:17875800-17875820	-
Nedd9	chr13:41469700-41469720	-
Tspan14	chr14:41778940-41778960	-
Hnrnpc	chr14:52699740-52699760	-
Acin1	chr14:55266980-55267000	-
Mycbp2	chr14:103570540-103570560	-
Myh9	chr15:77619580-77619600	-
Rac2	chr15:78394880-78394900	-
Lrrc33	chr16:32157040-32157060	-
Zfp871	chr17:32908060-32908080	-
Haao	chr17:84239180-84239200	-
Zfp407	chr18:84718160-84718180	-
Ppp6r3	chr19:3566900-3566920	-
Malat1	chr19:5796340-5796360	-
Tle4	chr19:14624060-14624080	-
Fnbp1	chr2:30941940-30941960	-
Mrps28	chr3:8812880-8812900	-
Man1a2	chr3:100380380-100380400	-
Cept1	chr3:106316400-106316420	-
Cisd2	chr3:135077100-135077120	-
Pax5	chr4:44654040-44654060	-
Pax5	chr4:44713200-44713220	-
Smap2	chr4:120642080-120642100	-
Cap1	chr4:122536760-122536780	-
Macf1	chr4:123174480-123174500	-
Camta1	chr4:151155100-151155120	-
Cnot6l	chr5:96505520-96505540	-
Gbp4	chr5:105565100-105565120	-
Gak	chr5:109046420-109046440	-
Ubc	chr5:125866400-125866420	-
Eif4h	chr5:135096800-135096820	-
Mad1l1	chr5:140528480-140528500	-
Card11	chr5:141457360-141457380	-
Iqsec1	chr6:90699960-90699980	-
Foxp1	chr6:98940620-98940640	-
Foxp1	chr6:99013040-99013060	-
Foxp1	chr6:99187860-99187880	-
Uvrag	chr7:106225260-106225280	-
Arhgap17	chr7:130496420-130496440	-
Fam53b	chr7:139926920-139926940	-
Cnot1	chr8:98262140-98262160	-
Cdyl2	chr8:119210420-119210440	-
Ankrd11	chr8:125541780-125541800	-
Birc3	chr9:7850000-7850020	-
Cntn5	chr9:10069860-10069880	-
Folr4	chr9:14704800-14704820	-
Ubash3b	chr9:40901720-40901740	-
Arid3b	chr9:57657020-57657040	-
Tcf12	chr9:71693820-71693840	-
AF529169	chr9:89493360-89493380	-
Elf4	chrX:45765540-45765560	-
Arhgap4	chrX:71146620-71146640	-
Mecp2	chrX:71312980-71313000	-
Flna	chrX:71472780-71472800	-
Phka1	chrX:99743700-99743720	-
Lmbrd1	chr1:24797440-24797460	+
Mrps9	chr1:42923580-42923600	+
Tpp2	chr1:44021100-44021120	+
Cd28	chr1:60807940-60807960	+
Sp140	chr1:87501060-87501080	+
Lrrfip1	chr1:92990220-92990240	+
2310035C23Rik	chr1:107633740-107633760	+
Clasp1	chr1:120372160-120372180	+
Mgat5	chr1:129114540-129114560	+
Lad1	chr1:137719920-137719940	+
Pigc	chr1:163901360-163901380	+
Cd247	chr1:167754660-167754680	+
Cd84	chr1:173769880-173769900	+
Cd84	chr1:173782400-173782420	+
Dcaf8	chr1:174122880-174122900	+
Zbtb2	chr10:5972840-5972860	+
Katna1	chr10:7446360-7446380	+
Reps1	chr10:17791600-17791620	+
Epb4.1l2	chr10:25209720-25209740	+
Scml4	chr10:42602620-42602640	+
Scml4	chr10:42628280-42628300	+
Gp49a	chr10:51201280-51201300	+
Lilrb4	chr10:51211580-51211600	+
Abca7	chr10:79476180-79476200	+
Stk11	chr10:79582780-79582800	+
Dot1l	chr10:80240020-80240040	+
Osbpl8	chr10:110606580-110606600	+
Wibg	chr10:128191500-128191520	+
Ogdh	chr11:6201100-6201120	+
Bcl11a	chr11:24024320-24024340	+
Rnf145	chr11:44351560-44351580	+
Rnf145	chr11:44365200-44365220	+
Ebf1	chr11:44555360-44555380	+
Ebf1	chr11:44589460-44589480	+
Ebf1	chr11:44646640-44646660	+
Ebf1	chr11:44748320-44748340	+
Clint1	chr11:45692560-45692580	+
Gnb2l1	chr11:48615880-48615900	+
Clk4	chr11:51083060-51083080	+
Fnip1	chr11:54263400-54263420	+
Xaf1	chr11:72122520-72122540	+
Atp2a3	chr11:72798340-72798360	+
Atp2a3	chr11:72806180-72806200	+
Ywhae	chr11:75559580-75559600	+
Ssh2	chr11:77185960-77185980	+
Ppp1r9b	chr11:94867920-94867940	+
Skap1	chr11:96476100-96476120	+
Fmnl1	chr11:103043900-103043920	+
Rptor	chr11:119537300-119537320	+
Dnmt3a	chr12:3808440-3808460	+
Nol10	chr12:17379920-17379940	+
Cog5	chr12:32510880-32510900	+
Scfd1	chr12:52512600-52512620	+
Mnat1	chr12:74305200-74305220	+
Prkch	chr12:74863600-74863620	+
Sipa1l1	chr12:83546160-83546180	+
Zc3h14	chr12:100012800-100012820	+
Rcor1	chr12:112350560-112350580	+
Cmah	chr13:24528980-24529000	+
Fars2	chr13:36349620-36349640	+
Spin1	chr13:51220900-51220920	+
Sykb	chr13:52687980-52688000	+
Fam172a	chr13:77858560-77858580	+
Fam172a	chr13:77876700-77876720	+
Pde4d	chr13:110710360-110710380	+
Emb	chr13:118052740-118052760	+
Atxn7	chr14:14856600-14856620	+
1700112E06Rik	chr14:22900200-22900220	+
1700112E06Rik	chr14:23056660-23056680	+
Fam116a	chr14:27418040-27418060	+
Lcp1	chr14:75617080-75617100	+
Fyb	chr15:6588980-6589000	+
Rictor	chr15:6716380-6716400	+
Oxr1	chr15:41669920-41669940	+
Nsmce2	chr15:59296080-59296100	+
Nsmce2	chr15:59317840-59317860	+
Tnrc6b	chr15:80680520-80680540	+
Tbc1d22a	chr15:86065640-86065660	+
Snx29	chr16:11415800-11415820	+
Snx29	chr16:11466080-11466100	+
Snx29	chr16:11493320-11493340	+
Snx29	chr16:11633200-11633220	+
St6gal1	chr16:23246240-23246260	+
St6gal1	chr16:23263280-23263300	+
St6gal1	chr16:23275860-23275880	+
Lpp	chr16:24927960-24927980	+
Zfp148	chr16:33407840-33407860	+
Lrrc58	chr16:37885840-37885860	+
Cd47	chr16:49905940-49905960	+
Dyrk1a	chr16:94804740-94804760	+
Dyrk1a	chr16:94807980-94808000	+
Dyrk1a	chr16:94901820-94901840	+
Dyrk1a	chr16:94902560-94902580	+
Scaf8	chr17:3160860-3160880	+
Scaf8	chr17:3189220-3189240	+
Arid1b	chr17:5072640-5072660	+
Unkl	chr17:25356760-25356800	+
Mapk14	chr17:28872540-28872560	+
Abcg1	chr17:31205160-31205180	+
Myo1f	chr17:33732300-33732320	+
Galnt1	chr18:24386960-24386980	+
Ube2d2	chr18:35934620-35934640	+
Cxxc5	chr18:35996320-35996340	+
Arhgap26	chr18:39273940-39273960	+
Tnfaip8	chr18:50185320-50185340	+
Cd74	chr18:60971480-60971500	+
Malt1	chr18:65602900-65602920	+
Unc93b1	chr19:3941540-3941560	+
Lpxn	chr19:12904080-12904100	+
C030046E11Rik	chr19:29646360-29646380	+
Ubtd1	chr19:42069440-42069460	+
Fam107b	chr2:3647440-3647460	+
Prkcq	chr2:11214000-11214020	+
Mllt10	chr2:18019780-18019800	+
Mllt10	chr2:18106500-18106520	+
Odf2	chr2:29760600-29760620	+
Arhgap15	chr2:43769420-43769440	+
Arhgap15	chr2:43781280-43781300	+
Arhgap15	chr2:43956780-43956800	+
Pkp4	chr2:59021660-59021680	+
Psmd14	chr2:61564800-61564820	+
Ubr3	chr2:69841860-69841880	+
Metap1d	chr2:71307580-71307600	+
Itga4	chr2:79110320-79110340	+
Celf1	chr2:90847920-90847940	+
Ambra1	chr2:91731240-91731260	+
Bcl2l11	chr2:127985060-127985080	+
Sirpa	chr2:129429540-129429560	+
Sirpa	chr2:129454540-129454560	+
Dlgap4	chr2:156576220-156576240	+
Ppp1r16b	chr2:158545240-158545260	+
Ppp1r16b	chr2:158585960-158585980	+
Stk4	chr2:163974220-163974240	+
Ncoa3	chr2:165868640-165868660	+
Ncoa3	chr2:165877500-165877520	+
Rab22a	chr2:173489980-173490000	+
Zgpat	chr2:181108960-181108980	+
Dnajc5	chr2:181287520-181287540	+
Mgst2	chr3:51479600-51479620	+
Lass2	chr3:95126960-95126980	+
Ptpn22	chr3:103691780-103691800	+
Bcar3	chr3:122193520-122193540	+
Camk2d	chr3:126331400-126331420	+
Camk2d	chr3:126385320-126385340	+
Camk2d	chr3:126414000-126414020	+
Lef1	chr3:130903840-130903860	+
Mcoln2	chr3:145845480-145845500	+
Zzz3	chr3:152096940-152096960	+
Lyn	chr4:3665520-3665540	+
Zcchc7	chr4:44832160-44832180	+
Zcchc7	chr4:44936820-44936840	+
Ugcg	chr4:59227480-59227500	+
Slc31a2	chr4:61955440-61955460	+
Inadl	chr4:98146120-98146140	+
Zcchc11	chr4:108140160-108140180	+
Inpp5b	chr4:124476640-124476660	+
Ahdc1	chr4:132604420-132604440	+
Wasf2	chr4:132702580-132702600	+
Wasf2	chr4:132710140-132710160	+
Wasf2	chr4:132716760-132716780	+
Slc9a1	chr4:132926120-132926140	+
Usp48	chr4:137169320-137169340	+
Eif4g3	chr4:137573660-137573680	+
Rere	chr4:149995640-149995660	+
Dnajb6	chr5:30100160-30100180	+
Sh3bp2	chr5:34899440-34899460	+
Cd38	chr5:44267360-44267380	+
Tbc1d1	chr5:64581720-64581740	+
Bmp2k	chr5:97445000-97445020	+
Bmp2k	chr5:97464140-97464160	+
Lrrc8d	chr5:106231200-106231220	+
Med13l	chr5:119046220-119046240	+
Gpr133	chr5:129674060-129674080	+
Vkorc1l1	chr5:130438820-130438840	+
Baz1b	chr5:135719640-135719660	+
Tsc22d4	chr5:138190560-138190580	+
Fam20c	chr5:139275520-139275540	+
Sun1	chr5:139696360-139696380	+
Foxk1	chr5:142878900-142878920	+
Trrap	chr5:145590880-145590900	+
Arpc1b	chr5:145887440-145887460	+
Pan3	chr5:148352560-148352580	+
Glcci1	chr6:8527740-8527760	+
Tes	chr6:17042820-17042840	+
Mkln1	chr6:31393500-31393520	+
Exoc4	chr6:33427240-33427260	+
Exoc4	chr6:33537180-33537200	+
Lrrc61	chr6:48519200-48519220	+
Snx10	chr6:51488600-51488620	+
Fam190a	chr6:61253440-61253460	+
Aup1	chr6:83005860-83005880	+
Aak1	chr6:86823780-86823800	+
Nr2c2	chr6:92060120-92060140	+
Edem1	chr6:108781440-108781460	+
Grm7	chr6:111381740-111381760	+
Ttll3	chr6:113349860-113349880	+
Irak2	chr6:113593040-113593060	+
Plekha5	chr6:140449100-140449120	+
Etnk1	chr6:143135600-143135620	+
U2af2	chr7:5020700-5020720	+
1500002O20Rik	chr7:25195000-25195020	+
Hnrnpl	chr7:29600400-29600420	+
Ube3a	chr7:66508500-66508520	+
Akap13	chr7:82764640-82764660	+
Akap13	chr7:82897820-82897840	+
Picalm	chr7:97332440-97332460	+
Gab2	chr7:104332700-104332720	+
Kctd14	chr7:104607360-104607380	+
Fchsd2	chr7:108384660-108384680	+
Arap1	chr7:108560240-108560260	+
Prkcb	chr7:129442360-129442380	+
Prkcb	chr7:129634520-129634540	+
Lsp1	chr7:149656280-149656300	+
A430078G23Rik	chr8:3358360-3358380	+
A430078G23Rik	chr8:3365760-3365780	+
A430078G23Rik	chr8:3385280-3385300	+
March1	chr8:68984500-68984520	+
Atp6v1b2	chr8:71621180-71621200	+
Inpp4b	chr8:83893060-83893080	+
Inpp4b	chr8:84336000-84336020	+
Inpp4b	chr8:84461580-84461600	+
Inpp4b	chr8:84641920-84641940	+
Tbc1d9	chr8:85769860-85769880	+
BC056474	chr8:87606000-87606020	+
Lonp2	chr8:89148680-89148700	+
Nlrc5	chr8:97014140-97014160	+
Wwp2	chr8:110026080-110026100	+
4933407C03Rik	chr8:119807140-119807160	+
4933407C03Rik	chr8:119809240-119809260	+
4933407C03Rik	chr8:119874380-119874400	+
Itgb1	chr8:131244520-131244540	+
Sesn3	chr9:14092660-14092680	+
Ets1	chr9:32520480-32520500	+
Ets1	chr9:32528320-32528340	+
Dscaml1	chr9:45334620-45334640	+
Pcsk7	chr9:45730720-45730740	+
Sik3	chr9:45862820-45862840	+
Sik3	chr9:45875120-45875140	+
Gtf2a2	chr9:69870120-69870140	+
Myo1e	chr9:70113720-70113740	+
Stag1	chr9:100624880-100624900	+
Msl2	chr9:100983360-100983380	+
Rhoa	chr9:108222460-108222480	+
Pfkfb4	chr9:108921920-108921940	+
Pfkfb4	chr9:108923440-108923460	+
Rbm10	chrX:20218180-20218200	+
Uba1	chrX:20257360-20257380	+
Atp6ap1	chrX:71549960-71549980	+
Msn	chrX:93324180-93324200	+
P2ry10	chrX:104298060-104298080	+
Sh3kbp1	chrX:156393840-156393860	+
Sh3kbp1	chrX:156412720-156412740	+
Gpm6b	chrX:162700500-162700520	+
Ncoa2	chr1:13275060-13275080	-
Ncoa2	chr1:13345720-13345740	-
Kcnq5	chr1:21902960-21902980	-
Prim2	chr1:33550760-33550780	-
Tmem131	chr1:36967160-36967180	-
Stk17b	chr1:53831880-53831900	-
Pgap1	chr1:54539600-54539620	-
Dock10	chr1:80530760-80530780	-
Dock10	chr1:80610000-80610020	-
Bcl2	chr1:108565440-108565460	-
Ptprc	chr1:140057420-140057440	-
Ralgps2	chr1:158866260-158866280	-
Rabgap1l	chr1:162495100-162495120	-
Gpr52	chr1:162507220-162507240	-
Rabgap1l	chr1:162507220-162507240	-
Sft2d2	chr1:167108780-167108800	-
Akt3	chr1:179115240-179115260	-
Akt3	chr1:179153500-179153520	-
Smyd3	chr1:181093840-181093860	-
Smyd3	chr1:181178540-181178560	-
Tab2	chr10:7660080-7660100	-
Stxbp5	chr10:9520220-9520240	-
Utrn	chr10:12243020-12243040	-
Arid5b	chr10:67583400-67583420	-
Arid5b	chr10:67741180-67741200	-
Tcf3	chr10:79874380-79874400	-
Slc17a8	chr10:89056020-89056040	-
Zdhhc17	chr10:110389600-110389620	-
Usp15	chr10:122551180-122551200	-
Actr2	chr11:19964520-19964540	-
Actr2	chr11:19976840-19976860	-
Spnb2	chr11:30034360-30034380	-
Dock2	chr11:34141580-34141620	-
Dock2	chr11:34181680-34181700	-
Dock2	chr11:34581140-34581160	-
Cdc42se2	chr11:54595060-54595080	-
Ncor1	chr11:62188880-62188900	-
Taok1	chr11:77344720-77344740	-
Supt6h	chr11:78053360-78053380	-
Utp6	chr11:79758320-79758340	-
Ggnbp2	chr11:84659900-84659920	-
Msi2	chr11:88385080-88385100	-
Msi2	chr11:88399260-88399280	-
Stat3	chr11:100753260-100753280	-
Gpatch8	chr11:102388700-102388720	-
Map3k14	chr11:103112700-103112720	-
Pitpnc1	chr11:107278000-107278020	-
Grb2	chr11:115539820-115539840	-
Cyth1	chr11:118071220-118071240	-
Slc38a10	chr11:119975260-119975280	-
Slc38a10	chr11:119983560-119983580	-
Max	chr12:78038440-78038460	-
Ppp1r13b	chr12:113135780-113135800	-
Ranbp9	chr13:43536300-43536320	-
Dtnbp1	chr13:45075020-45075040	-
Atxn1	chr13:45748520-45748540	-
Uimc1	chr13:55163940-55163960	-
Lman2	chr13:55451940-55451960	-
Hnrnpk	chr13:58495280-58495300	-
Agtpbp1	chr13:59564780-59564800	-
Fancc	chr13:63489900-63489920	-
Erbb2ip	chr13:104680680-104680700	-
Prkcd	chr14:31418900-31418920	-
Wdfy4	chr14:33909740-33909760	-
Ptk2b	chr14:66793540-66793560	-
Mycbp2	chr14:103653460-103653480	-
Mycbp2	chr14:103664320-103664340	-
Fam105b	chr15:27537860-27537880	-
Ext1	chr15:53118220-53118240	-
Tmem65	chr15:58649880-58649900	-
Eif2c2	chr15:73011740-73011760	-
Cyhr1	chr15:76483420-76483440	-
Rac2	chr15:78395120-78395140	-
Mkl1	chr15:80916020-80916040	-
Tbrg3	chr15:82724080-82724100	-
Tcf20	chr15:82724080-82724100	-
Tbrg3	chr15:82725160-82725180	-
Tcf20	chr15:82725160-82725180	-
Senp1	chr15:97891360-97891380	-
Coro7	chr16:4641560-4641580	-
Coro7	chr16:4649300-4649320	-
Litaf	chr16:10963420-10963440	-
Arhgap31	chr16:38697740-38697760	-
Alcam	chr16:52400480-52400500	-
Nrip1	chr16:76363240-76363260	-
Runx1	chr16:92774520-92774540	-
Amdhd2	chr17:24299580-24299600	-
Btbd9	chr17:30697500-30697520	-
Akap8l	chr17:32461520-32461540	-
H2-K1	chr17:34133300-34133320	-
Rftn1	chr17:50196980-50197000	-
Rftn1	chr17:50223900-50223920	-
Tbc1d5	chr17:50902840-50902860	-
Tbc1d5	chr17:51099520-51099540	-
Tbc1d5	chr17:51269120-51269140	-
Safb2	chr17:56717500-56717520	-
Slc25a23	chr17:57192160-57192180	-
2900073G15Rik	chr17:71343840-71343860	-
Smchd1	chr17:71787420-71787440	-
Smchd1	chr17:71811560-71811580	-
Arhgap12	chr18:6081880-6081900	-
Ccny	chr18:9397420-9397440	-
Esco1	chr18:10603020-10603040	-
Diap1	chr18:38045240-38045260	-
Mppe1	chr18:67401740-67401760	-
Smad4	chr18:73851980-73852000	-
Nfatc1	chr18:80845320-80845340	-
Atp9b	chr18:80997760-80997780	-
Adrbk1	chr19:4291060-4291080	-
Mark2	chr19:7413320-7413340	-
Sdhaf2	chr19:10595980-10596000	-
Zfp91	chr19:12842300-12842320	-
Vps13a	chr19:16804080-16804100	-
Ablim1	chr19:57124240-57124260	-
Eif3a	chr19:60844100-60844120	-
Pfkfb3	chr2:11395320-11395340	-
Pip4k2a	chr2:18877160-18877180	-
Ehmt1	chr2:24666240-24666260	-
Fnbp1	chr2:30935740-30935760	-
Dennd1a	chr2:37930120-37930140	-
Zeb2	chr2:44961560-44961580	-
Zeb2	chr2:44963020-44963040	-
Baz2b	chr2:59880620-59880640	-
Sp3	chr2:72789900-72789920	-
Wipf1	chr2:73293940-73293960	-
Ptprj	chr2:90380260-90380280	-
Madd	chr2:90982320-90982340	-
Ttc17	chr2:94182380-94182400	-
Trim44	chr2:102178600-102178620	-
Qser1	chr2:104629000-104629020	-
Rasgrp1	chr2:117107340-117107360	-
Zfp106	chr2:120334820-120334840	-
0610008F07Rik	chr2:163324840-163324860	-
Cdh22	chr2:165059920-165059940	-
Zmynd8	chr2:165702080-165702100	-
Prex1	chr2:166453320-166453340	-
Stau1	chr2:166780720-166780740	-
Mfsd8	chr3:40639960-40639980	-
Maml3	chr3:51896300-51896320	-
Fnip2	chr3:79310020-79310040	-
Rprd2	chr3:95578760-95578780	-
Hipk1	chr3:103587760-103587780	-
Rap1a	chr3:105570640-105570660	-
Tet2	chr3:133200500-133200520	-
Tet2	chr3:133207120-133207140	-
Nfkb1	chr3:135283040-135283060	-
Nfkb1	chr3:135295740-135295760	-
Bank1	chr3:135774520-135774540	-
Bank1	chr3:135792960-135792980	-
Rap1gds1	chr3:138653940-138653960	-
St6galnac3	chr3:153027160-153027180	-
St6galnac3	chr3:153359760-153359780	-
St6galnac3	chr3:153379640-153379660	-
Plekhf2	chr4:10930540-10930560	-
Ddx58	chr4:40156360-40156380	-
Rnf38	chr4:44139920-44139940	-
Pax5	chr4:44695960-44695980	-
D730040F13Rik	chr4:56905680-56905700	-
Susd1	chr4:59331180-59331200	-
Eif2c1	chr4:126115260-126115280	-
Zdhhc18	chr4:133171380-133171400	-
Arid1a	chr4:133288580-133288600	-
Clcn6	chr4:147394020-147394040	-
Kif1b	chr4:148604880-148604900	-
Camta1	chr4:151231220-151231240	-
Kcnab2	chr4:151774600-151774620	-
Rsbn1l	chr5:20451480-20451500	-
Mll3	chr5:24943900-24943920	-
Gtf3c2	chr5:31482080-31482100	-
Ppm1g	chr5:31519960-31519980	-
Ctbp1	chr5:33594800-33594820	-
Tec	chr5:73183740-73183760	-
Tec	chr5:73256060-73256080	-
Fryl	chr5:73505700-73505720	-
Fryl	chr5:73581860-73581880	-
Tmprss11f	chr5:86975040-86975060	-
Cnot6l	chr5:96582880-96582900	-
Fbrsl1	chr5:110867460-110867480	-
Cux1	chr5:136943360-136943380	-
Zfp68	chr5:139056540-139056560	-
Mad1l1	chr5:140721760-140721780	-
Snx8	chr5:140824740-140824760	-
Snx8	chr5:140835880-140835900	-
Ttyh3	chr5:141102020-141102040	-
Usp12	chr5:147584640-147584660	-
Fam3c	chr6:22280640-22280660	-
Ube2h	chr6:30220740-30220760	-
Ube2h	chr6:30220780-30220800	-
Ube2h	chr6:30223960-30223980	-
Zc3hav1	chr6:38284020-38284040	-
Rn4.5s	chr6:47613720-47613740	-
Arhgap25	chr6:87469880-87469900	-
Rab7	chr6:87969280-87969300	-
Foxp1	chr6:98877720-98877740	-
Foxp1	chr6:98886540-98886560	-
Foxp1	chr6:99046600-99046620	-
Foxp1	chr6:99171300-99171320	-
Rassf4	chr6:116584900-116584920	-
Cd4	chr6:124822340-124822360	-
St8sia1	chr6:142806000-142806020	-
Grlf1	chr7:17198560-17198580	-
Egln2	chr7:27945140-27945160	-
Gm5595	chr7:49925020-49925040	-
Prr12	chr7:52287140-52287160	-
Slco3a1	chr7:81683480-81683500	-
Iqgap1	chr7:87865400-87865420	-
Iqgap1	chr7:87921500-87921520	-
Zfand6	chr7:91793480-91793500	-
Eed	chr7:97107800-97107820	-
Spcs2	chr7:106988000-106988020	-
Atg16l2	chr7:108442660-108442680	-
Gvin1	chr7:113085640-113085660	-
Gvin1	chr7:113342080-113342100	-
Arhgap17	chr7:130497540-130497560	-
Eif3c	chr7:133696600-133696620	-
Timm44	chr8:4266260-4266280	-
Rasa3	chr8:13601840-13601860	-
Rasa3	chr8:13610320-13610340	-
Rasa3	chr8:13676320-13676340	-
Tnks	chr8:35976540-35976560	-
Mast3	chr8:73312360-73312380	-
N4bp1	chr8:89365420-89365440	-
Glg1	chr8:113706800-113706820	-
Mbtps1	chr8:122072060-122072080	-
Ankrd11	chr8:125540960-125540980	-
Gramd1b	chr9:40133440-40133460	-
Ubash3b	chr9:40925000-40925020	-
Etfa	chr9:55324600-55324620	-
Csk	chr9:57483160-57483180	-
Arih1	chr9:59266960-59266980	-
Usp3	chr9:66409220-66409240	-
Tmod3	chr9:75369120-75369140	-
Atp2c1	chr9:105332360-105332380	-
Pdcd6ip	chr9:113568160-113568180	-
Stt3b	chr9:115177480-115177500	-
Fyco1	chr9:123733940-123733960	-
Zfp182	chrX:20624620-20624640	-
Hcfc1	chrX:71211060-71211080	-
Brwd3	chrX:105991960-105991980	-
Mbnl1	chr3:60351080-60351120	+
A430078G23Rik	chr8:3357680-3357740	+
Scml4	chr10:42619600-42619640	+
Mllt10	chr2:18065980-18066060	+
Vti1a	chr19:55589400-55590080	+
Malat1	chr19:5800220-5800260	-
Ptprj	chr2:90374280-90374320	-
Tmem50a	chr4:134457100-134457140	-
Egln2	chr7:27949120-27949160	-
Mkln1	chr6:31453140-31453180	+
Itpkb	chr1:182287360-182287380	+
Rnf145	chr11:44356560-44356580	+
Ctnnd2	chr15:30766220-30766240	+
Snn	chr16:11073660-11073680	+
Pi4k2a	chr19:42175680-42175700	+
Vav3	chr3:109237940-109237960	+
Snrnp40	chr4:130043960-130043980	+
Dpp6	chr5:27389380-27389400	+
Rbpj	chr5:53982440-53982460	+
Rbpj	chr5:54012920-54012940	+
Rasa4	chr5:136569320-136569340	+
Swap70	chr7:117398640-117398660	+
Pde3b	chr7:121561420-121561440	+
TECK	chr8:4331460-4331480	+
Nfatc3	chr8:108604600-108604620	+
Plcg2	chr8:120083980-120084000	+
Clasp2	chr9:113665840-113665860	+
Aamp	chr1:74330740-74330760	-
A630001G21Rik	chr1:87615940-87615960	-
Ptprc	chr1:140056860-140056880	-
H3f3a	chr1:182743120-182743140	-
Dhx40	chr11:86582780-86582800	-
Wars	chr12:110111000-110111020	-
Itm2b	chr14:73770200-73770220	-
Sun2	chr15:79555260-79555280	-
Adamts20	chr15:94155740-94155760	-
Rftn1	chr17:50140460-50140480	-
Nfatc1	chr18:80860480-80860500	-
Tmem179b	chr19:8848020-8848040	-
Taf3	chr2:9923100-9923120	-
B4galt1	chr4:40768200-40768220	-
Jak1	chr4:100908380-100908400	-
Ppp6r1	chr7:4609860-4609880	-
Tyk2	chr9:20919100-20919120	-
Abcb7	chrX:101596240-101596260	-
Foxp1	chr6:99149820-99149860	-
Psap	chr10:59746700-59746740	+
Ptprc	chr1:140014780-140014820	-
Stat4	chr1:52088340-52088360	+
Stat4	chr1:52144880-52144900	+
Stat4	chr1:52150900-52150920	+
Arpc2	chr1:74299820-74299840	+
Gmppa	chr1:75437700-75437720	+
Sp100	chr1:87567200-87567220	+
Kif21b	chr1:138062960-138062980	+
Kif21b	chr1:138063160-138063180	+
4930523C07Rik	chr1:161978280-161978300	+
Rc3h1	chr1:162902160-162902180	+
Gas5	chr1:162968460-162968480	+
Cd247	chr1:167788760-167788780	+
Hbs1l	chr10:21079260-21079280	+
Cnn2	chr10:79454700-79454720	+
Rfx4	chr10:84341300-84341320	+
Cdk17	chr10:92650320-92650340	+
Atp2b1	chr10:98439940-98439960	+
Ppm1h	chr10:122142380-122142400	+
R3hdm2	chr10:126840440-126840460	+
Pisd-ps1	chr11:3028800-3028820	+
Ikzf1	chr11:11665240-11665260	+
Usp34	chr11:23269620-23269640	+
Stk10	chr11:32480220-32480240	+
Ebf1	chr11:44485400-44485420	+
Adam19	chr11:45870020-45870040	+
Galnt10	chr11:57561820-57561840	+
Irgm2	chr11:58034900-58034920	+
Suz12	chr11:79824740-79824760	+
Slfn1	chr11:82936040-82936060	+
Taf15	chr11:83305380-83305400	+
Skap1	chr11:96357160-96357180	+
Lasp1	chr11:97697700-97697720	+
Wipf2	chr11:98744660-98744680	+
Atp6v0a1	chr11:100885600-100885620	+
Dcaf7	chr11:105918420-105918440	+
Dtnb	chr12:3691500-3691520	+
Mnat1	chr12:74364140-74364160	+
Elmo1	chr13:20403940-20403960	+
Elmo1	chr13:20552020-20552040	+
Fam65b	chr13:24776180-24776200	+
BC005537	chr13:24893680-24893700	+
Tmem161b	chr13:84410460-84410480	+
Zmiz1	chr14:26294680-26294700	+
Fbxo34	chr14:48098000-48098020	+
Khnyn	chr14:56512160-56512180	+
Parp4	chr14:57266860-57266880	+
5031414D18Rik	chr14:75419920-75419940	+
Zhx2	chr15:57628640-57628660	+
Zhx2	chr15:57630920-57630940	+
Tnrc6b	chr15:80767280-80767300	+
Tnrc6b	chr15:80770800-80770820	+
Dip2b	chr15:99878360-99878380	+
Clec16a	chr16:10603300-10603320	+
Snx29	chr16:11462500-11462520	+
Snx29	chr16:11482160-11482180	+
Gsk3b	chr16:38173760-38173780	+
Cd47	chr16:49871400-49871420	+
Cblb	chr16:52096140-52096160	+
Gbe1	chr16:70439060-70439080	+
Morc3	chr16:93848360-93848380	+
Srrm2	chr17:23959520-23959540	+
A930001N09Rik	chr17:26911760-26911780	+
Itpr3	chr17:27242740-27242760	+
H2-Q8	chr17:35563100-35563120	+
H2-Q6	chr17:35563100-35563120	+
2310014H01Rik	chr17:36012440-36012460	+
A930015D03Rik	chr17:36135540-36135560	+
Ttc27	chr17:75185060-75185080	+
Arhgap26	chr18:39227300-39227320	+
Gramd3	chr18:56638840-56638860	+
Clcf1	chr19:4216000-4216020	+
Cd274	chr19:29451900-29451920	+
Vti1a	chr19:55504560-55504580	+
Mllt10	chr2:18023940-18023960	+
Mllt10	chr2:18104180-18104200	+
Rapgef1	chr2:29571720-29571740	+
Arhgap15	chr2:43755160-43755180	+
Arhgap15	chr2:44106200-44106220	+
Itgav	chr2:83588260-83588280	+
Cd59b	chr2:103923560-103923580	+
Slc12a6	chr2:112111740-112111760	+
Asxl1	chr2:153197760-153197780	+
Raly	chr2:154667100-154667120	+
Vapb	chr2:173577920-173577940	+
Zfp831	chr2:174531600-174531620	+
Fbxw7	chr3:84716320-84716340	+
Slc39a1	chr3:90056700-90056720	+
Crtc2	chr3:90065120-90065140	+
Cdc42se1	chr3:95038440-95038460	+
Bcar3	chr3:122152680-122152700	+
Tspan5	chr3:138413680-138413700	+
Bach2	chr4:32611260-32611280	+
Rngtt	chr4:33457020-33457040	+
Zcchc7	chr4:44828820-44828840	+
4930547C10Rik	chr4:52613840-52613860	+
Kdm4c	chr4:74030840-74030860	+
Pum1	chr4:130278980-130279000	+
Eif4g3	chr4:137618000-137618020	+
Nadk	chr4:154964000-154964020	+
Rbm33	chr5:28744880-28744900	+
Ube3c	chr5:29967980-29968000	+
Cd38	chr5:44282200-44282220	+
Tmem165	chr5:76636420-76636440	+
Arhgap24	chr5:103113900-103113920	+
Tpst2	chr5:112712620-112712640	+
Pxn	chr5:115971960-115971980	+
Med13l	chr5:119095980-119096000	+
Hvcn1	chr5:122676580-122676600	+
Gimap4	chr6:48637220-48637240	+
Herc3	chr6:58801440-58801460	+
Slc6a6	chr6:91658640-91658660	+
Slc6a6	chr6:91663320-91663340	+
Tatdn2	chr6:113647960-113647980	+
Leng8	chr7:4099460-4099480	+
Strn4	chr7:17417880-17417900	+
Fam169b	chr7:75477420-75477440	+
Fam169b	chr7:75499040-75499060	+
Akap13	chr7:82783340-82783360	+
Prcp	chr7:100023840-100023860	+
Fchsd2	chr7:108355480-108355500	+
Usp47	chr7:119248120-119248140	+
Prkcb	chr7:129459220-129459240	+
Prkcb	chr7:129635640-129635660	+
Prkcb	chr7:129666220-129666240	+
Prkcb	chr7:129700480-129700500	+
Il4ra	chr7:132721680-132721700	+
Fus	chr7:135115140-135115160	+
Whsc1l1	chr8:26825380-26825400	+
Inpp4b	chr8:84296840-84296860	+
Inpp4b	chr8:84297540-84297580	+
Inpp4b	chr8:84306940-84306960	+
Inpp4b	chr8:84609820-84609840	+
Inpp4b	chr8:84640980-84641000	+
4933407C03Rik	chr8:119911500-119911520	+
Phxr4	chr9:13235700-13235720	+
Mtmr2	chr9:13603920-13603940	+
Qtrt1	chr9:21219740-21219760	+
Dnm2	chr9:21285640-21285660	+
Anxa2	chr9:69339420-69339440	+
Cmtm6	chr9:114656080-114656100	+
Otud5	chrX:7419160-7419180	+
Xiap	chrX:39421660-39421680	+
Nono	chrX:98643360-98643380	+
Phka2	chrX:156998160-156998180	+
Arhgap6	chrX:165545200-165545220	+
Ncoa2	chr1:13258580-13258600	-
Ncoa2	chr1:13327460-13327480	-
Ankrd44	chr1:54945300-54945320	-
Ndufs1	chr1:63217980-63218000	-
Ikzf2	chr1:69702040-69702060	-
Ikzf2	chr1:69707520-69707540	-
Dock10	chr1:80537140-80537160	-
Bcl2	chr1:108547960-108547980	-
Tmem163	chr1:129559040-129559060	-
Cdk18	chr1:134028360-134028380	-
Ptprc	chr1:140070240-140070260	-
Smg7	chr1:154729840-154729860	-
Lamc1	chr1:155148980-155149000	-
Soat1	chr1:158362980-158363000	-
Ralgps2	chr1:158865520-158865540	-
Ephx1	chr1:182942600-182942620	-
Gpr126	chr10:14164480-14164500	-
Vta1	chr10:14396760-14396780	-
Sgpl1	chr10:60579400-60579420	-
Vps26a	chr10:61923100-61923120	-
Gas2l3	chr10:88886960-88886980	-
Dock2	chr11:34144420-34144440	-
Dock2	chr11:34209620-34209640	-
Dock2	chr11:34382880-34382900	-
Dock2	chr11:34518680-34518700	-
Dock2	chr11:34540500-34540520	-
Dock2	chr11:34587280-34587300	-
Usp22	chr11:60966820-60966840	-
Msi2	chr11:88503680-88503700	-
Rab5c	chr11:100576940-100576960	-
Grb2	chr11:115547020-115547040	-
Lgmn	chr12:103659940-103659960	-
5033411D12Rik	chr13:17777660-17777680	-
Txndc5	chr13:38605940-38605960	-
Tnpo1	chr13:99685360-99685380	-
Srsf12	chr13:104540120-104540140	-
Zswim6	chr13:108646680-108646700	-
Ndufs4	chr13:115086680-115086700	-
Parp8	chr13:117802600-117802620	-
Gng2	chr14:20730200-20730220	-
Sh3bp5	chr14:32216800-32216820	-
Slc35f4	chr14:50016340-50016360	-
Zdhhc20	chr14:58472400-58472420	-
Itm2b	chr14:73784820-73784840	-
Gtf2f2	chr14:76388360-76388380	-
March6	chr15:31455520-31455540	-
Asap1	chr15:64052700-64052720	-
Asap1	chr15:64121780-64121800	-
Sla	chr15:66635380-66635400	-
Eif2c2	chr15:72935720-72935740	-
Il2rb	chr15:78319000-78319020	-
Atp6v1a	chr16:44109520-44109540	-
Runx1	chr16:92817480-92817500	-
Runx1	chr16:92818000-92818020	-
Zfp871	chr17:32905840-32905860	-
Hsp90ab1	chr17:45704780-45704800	-
Rftn1	chr17:50255240-50255260	-
Rftn1	chr17:50274300-50274320	-
Rftn1	chr17:50276500-50276520	-
Khsrp	chr17:57161260-57161280	-
Thada	chr17:84656120-84656140	-
Calm2	chr17:87833260-87833280	-
Arhgap12	chr18:6082440-6082460	-
Ss18	chr18:14824440-14824460	-
Diap1	chr18:38024380-38024400	-
Nr3c1	chr18:39631080-39631100	-
Zfp407	chr18:84643600-84643620	-
Tcirg1	chr19:3897600-3897620	-
Tcirg1	chr19:3899040-3899060	-
Carns1	chr19:4170700-4170720	-
Pacs1	chr19:5260460-5260480	-
Mark2	chr19:7354360-7354380	-
1110059E24Rik	chr19:21689740-21689760	-
Sgms1	chr19:32269380-32269400	-
Pip4k2a	chr2:18868940-18868960	-
Pip4k2a	chr2:18882000-18882020	-
Ptprj	chr2:90363280-90363300	-
Ubox5	chr2:130419680-130419700	-
Ubox5	chr2:130419880-130419900	-
Rassf2	chr2:131846220-131846240	-
Samhd1	chr2:156953880-156953900	-
Prex1	chr2:166503220-166503240	-
Ift80	chr3:68795540-68795560	-
Kpna4	chr3:68928320-68928340	-
Fnip2	chr3:79330740-79330760	-
1700021C14Rik	chr3:88097240-88097260	-
Capza1	chr3:104659520-104659540	-
Cd53	chr3:106567060-106567080	-
Bank1	chr3:135792220-135792240	-
St6galnac3	chr3:153187480-153187500	-
St6galnac3	chr3:153284600-153284620	-
Tmem68	chr4:3490800-3490820	-
Pax5	chr4:44574200-44574220	-
Abca1	chr4:53130080-53130100	-
AI314180	chr4:58817020-58817040	-
Zdhhc18	chr4:133177720-133177740	-
Arid1a	chr4:133278520-133278540	-
Clic4	chr4:134801080-134801100	-
Zfp933	chr4:147218800-147218820	-
Pgd	chr4:148524640-148524660	-
Camta1	chr4:151193740-151193760	-
Mll3	chr5:24803600-24803620	-
Ctbp1	chr5:33600820-33600840	-
Tbc1d14	chr5:36833600-36833620	-
Tapt1	chr5:44609040-44609060	-
Pds5a	chr5:66078580-66078600	-
Tec	chr5:73220060-73220080	-
Mir703	chr5:98904620-98904640	-
Pitpnm2	chr5:124591780-124591800	-
Auts2	chr5:132059380-132059400	-
Ica1	chr6:8678980-8679000	-
Cnot4	chr6:35065320-35065340	-
Cnot4	chr6:35083080-35083100	-
Rn4.5s	chr6:47630960-47630980	-
Skap2	chr6:51933820-51933840	-
Foxp1	chr6:99158680-99158700	-
Rpl32	chr6:115758000-115758020	-
Snora7a	chr6:115758000-115758020	-
Wnk1	chr6:119878640-119878660	-
Cd4	chr6:124814800-124814820	-
C80913	chr7:38794920-38794940	-
Iqgap1	chr7:87875880-87875900	-
Gvin1	chr7:113342140-113342160	-
Gvin1	chr7:113354260-113354280	-
Syt17	chr7:125546760-125546780	-
Ate1	chr7:137614820-137614840	-
Fuk	chr8:113422240-113422260	-
Ankrd11	chr8:125483500-125483520	-
Tomm20	chr8:129468760-129468780	-
Csk	chr9:57479760-57479780	-
Rab8b	chr9:66693440-66693460	-
Mlh1	chr9:111148440-111148460	-
Flna	chrX:71468920-71468940	-
Atrx	chrX:102994440-102994460	-
Atp6v1e1	chr6:120751500-120751580	-
Stk17b	chr1:53827400-53827480	-
Nedd9	chr13:41504160-41504200	-
Rftn1	chr17:50255440-50255500	-
Dock2	chr11:34496540-34496600	-
Rpl27a	chr7:116663660-116663700	+
Snora3	chr7:116663660-116663700	+
Tex14	chr11:87275900-87275980	+
Aim2	chr1:175376080-175376140	+
Eml4	chr17:83802360-83802400	+
Ptk2b	chr14:66885900-66885940	-
Lrmp	chr6:145075240-145075320	+
Ikzf1	chr11:11620260-11620300	+
Fam65b	chr13:24708000-24708040	+
Fam49b	chr15:63843040-63843080	-
Blnk	chr19:41037040-41037080	-
Arap1	chr7:108554280-108554360	+
2310014H01Rik	chr17:36003880-36003920	+
Taok3	chr5:117619560-117619600	+
Dnm2	chr9:21294980-21295020	+
Malat1	chr19:5797920-5797960	-
Cox6b1	chr7:31402080-31402120	-
Kif21b	chr1:138051360-138051380	+
Fyn	chr10:39248240-39248260	+
Ppm1h	chr10:122141360-122141380	+
Ppm1h	chr10:122178380-122178400	+
Rnf41	chr10:127869200-127869220	+
Zbtb4	chr11:69592680-69592700	+
Atp6v0a1	chr11:100910800-100910820	+
Hpcal1	chr12:17743140-17743160	+
Fars2	chr13:36535320-36535340	+
Zmiz1	chr14:26440160-26440180	+
Wdfy2	chr14:63466800-63466820	+
Pvt1	chr15:62018700-62018720	+
Phf20l1	chr15:66433740-66433760	+
Cd47	chr16:49896600-49896620	+
Ccnd3	chr17:47674280-47674300	+
Eml4	chr17:83769800-83769820	+
Cd74	chr18:60966060-60966080	+
Arhgap15	chr2:43815240-43815260	+
Cds2	chr2:132135280-132135300	+
Raly	chr2:154655980-154656000	+
Camk2d	chr3:126403060-126403080	+
Zcchc7	chr4:44937040-44937060	+
Rhoh	chr5:66262960-66262980	+
Mlxip	chr5:123905680-123905700	+
Pan3	chr5:148289100-148289120	+
Edem1	chr6:108807420-108807440	+
Fam169b	chr7:75507620-75507640	+
Znrf1	chr8:114089920-114089940	+
4933407C03Rik	chr8:119911400-119911420	+
Ctsh	chr9:89969140-89969160	+
Ikzf2	chr1:69579840-69579860	-
Ikzf2	chr1:69714580-69714600	-
Dock10	chr1:80708920-80708940	-
St8sia4	chr1:97537700-97537720	-
Bcl2	chr1:108533160-108533180	-
Znrf3	chr11:5326880-5326900	-
Cdc42se2	chr11:54554860-54554880	-
Cyth1	chr11:118107020-118107040	-
Rab10	chr12:3248820-3248840	-
Brf1	chr12:114225320-114225340	-
Atxn1	chr13:45863520-45863540	-
Parp8	chr13:117679240-117679260	-
Klhl6	chr16:19967200-19967220	-
Runx1	chr16:92614620-92614640	-
Cd2ap	chr17:42958500-42958520	-
Neat1	chr19:5842820-5842840	-
Zeb2	chr2:44952100-44952120	-
Fnip2	chr3:79262020-79262040	-
Ptbp2	chr3:119448400-119448420	-
Mir93	chr5:138606800-138606820	-
Mcm7	chr5:138606800-138606820	-
Ttyh3	chr5:141098660-141098680	-
Arhgap25	chr6:87469360-87469380	-
Tcf12	chr9:71931620-71931640	-
Phip	chr9:82816380-82816400	-
2610101N10Rik	chr9:95377180-95377200	-
Stt3b	chr9:115188940-115188960	-
Shisa5	chr9:108959220-108959300	+
Zfp953	chr13:67456000-67456100	-
Ftl1	chr7:52714520-52714580	-
Stat1	chr1:52182320-52182360	+
Ikzf1	chr11:11596180-11596220	+
Bat1a	chr17:35384140-35384180	+
Ms4a6b	chr19:11594440-11594480	+
Mbnl1	chr3:60350880-60350920	+
Atf7ip	chr6:136476120-136476160	+
Ankrd44	chr1:54914540-54914580	-
Atp6v0c	chr17:24302720-24302760	-
Rftn1	chr17:50212180-50212220	-
Cbfa2t3	chr8:125192360-125192400	-
Tle3	chr9:61265320-61265360	+
Irf2	chr8:47866980-47867020	+
Flt3l	chr7:52390580-52390620	-
Kcnab2	chr4:151801700-151801740	-
Traf3	chr12:112461460-112461500	+
Hyou1	chr9:44199520-44199560	+
Add1	chr5:34951780-34951820	+
Blnk	chr19:41016920-41016960	-
Uvrag	chr7:106206400-106206440	-
Traf3ip3	chr1:195009320-195009360	-
Phip	chr9:82845600-82845640	-
Gvin1	chr7:113338280-113338320	-
Prkcb	chr7:129462640-129462680	+
Gvin1	chr7:113081860-113081900	-
Bcl2	chr1:108512240-108512280	-
Klf13	chr7:71065440-71065480	-
Eif4a2	chr16:23110940-23111000	+
Snora81	chr16:23110940-23111000	+
Il15ra	chr2:11643580-11643620	+
Ptprc	chr1:140039320-140039360	-
Bach2	chr4:32643600-32643640	+
Arid5b	chr10:67704340-67704380	-
Ube2w	chr1:16577880-16577920	-
Msn	chrX:93362200-93362240	+
Jak1	chr4:100927240-100927280	-
Spna2	chr2:29843060-29843100	+
Osbpl8	chr10:110719620-110719660	+
Pvt1	chr15:62010500-62010540	+
Rcsd1	chr1:167600780-167600820	-
Sykb	chr13:52683800-52683840	+
Mnda	chr1:175837400-175837440	-
Lrrfip1	chr1:92991060-92991080	+
Sdccag8	chr1:178907260-178907280	+
Ccm2	chr11:6465200-6465220	+
Bcl11a	chr11:23992020-23992040	+
Prkch	chr12:74687740-74687760	+
Snx29	chr16:11493800-11493820	+
Snx29	chr16:11637200-11637220	+
Zeb1	chr18:5710940-5710960	+
Mapre1	chr2:153594460-153594480	+
Dennd4b	chr3:90084580-90084600	+
Mcl1	chr3:95464300-95464320	+
Zcchc7	chr4:44938300-44938320	+
Gimap4	chr6:48637400-48637420	+
Kdm5a	chr6:120329100-120329120	+
Kctd14	chr7:104607660-104607680	+
Tmem123	chr9:7778200-7778220	+
Gm101	chr1:121832420-121832440	-
Tmem163	chr1:129554740-129554760	-
Rcsd1	chr1:167619300-167619320	-
Utrn	chr10:12524700-12524720	-
Sbno2	chr10:79536900-79536920	-
Dgka	chr10:128169440-128169460	-
Dock2	chr11:34334820-34334840	-
Itk	chr11:46199960-46199980	-
Arf3	chr15:98570220-98570240	-
Jak1	chr4:100918180-100918200	-
Ftl1	chr7:52713500-52713520	-
Rps3	chr7:106630820-106630840	-
Fli1	chr9:32303040-32303060	-
Slc37a2	chr9:37038800-37038820	-
Ubash3b	chr9:40880180-40880200	-
Ccnd3	chr17:47664640-47664680	+
Cblb	chr16:52078100-52078140	+
Bcl11a	chr11:23998360-23998380	+
Rnf19b	chr4:128739220-128739240	+
Smchd1	chr17:71821040-71821060	-
Ccny	chr18:9337980-9338000	-
Ablim1	chr19:57181640-57181660	-
Sept6	chrX:34452420-34452440	-
Vav1	chr17:57419460-57419500	+
Ddhd1	chr14:46219440-46219480	-
Znrf1	chr8:114084200-114084240	+
Xylt1	chr7:124568600-124568640	+
Srrm2	chr17:23959440-23959500	+
Ebf1	chr11:44526500-44526540	+
Arid1b	chr17:5140320-5140360	+
Laptm5	chr4:130472860-130472900	+
Rock1	chr18:10151020-10151060	-
Fli1	chr9:32333140-32333180	-
Smap2	chr4:120642020-120642060	-
Scd1	chr19:44482140-44482180	-
Slamf6	chr1:173871400-173871440	+
Ubac2	chr14:122289960-122290000	+
Fam169b	chr7:75507560-75507600	+
Zc3h7a	chr16:11155840-11155880	-
Sik3	chr9:45863200-45863240	+
Akap13	chr7:82788760-82788860	+
Slc38a1	chr15:96406860-96406900	-
Siglecg	chr7:50666100-50666140	+
Ptprc	chr1:139993100-139993140	-
Ppil2	chr16:17097760-17097800	-
Arhgef1	chr7:25703000-25703040	+
Swap70	chr7:117394280-117394320	+
Ets1	chr9:32558740-32558780	+
Dock2	chr11:34438820-34438860	-
Zfp36l2	chr17:84585620-84585660	-
Mark2	chr19:7414440-7414480	-
Gramd3	chr18:56632060-56632100	+
Ppip5k2	chr1:99607800-99607840	-
Rftn1	chr17:50290000-50290040	-
App	chr16:84955200-84955240	-
Bcl11a	chr11:24033580-24033620	+
Lrmp	chr6:145075380-145075480	+
Bcar3	chr3:122157120-122157160	+
Chd2	chr7:80634380-80634420	-
Ppp3cc	chr14:70665320-70665360	-
Satb1	chr17:51953840-51953880	-
Ccnd3	chr17:47725820-47725860	+
Etv6	chr6:134021400-134021440	+
Ptprc	chr1:140021020-140021080	-
Ptp4a2	chr4:129502800-129502860	+
Eps15l1	chr8:74901800-74901860	-
Nedd9	chr13:41517740-41517800	-
Runx1	chr16:92776560-92776620	-
Ppm1b	chr17:85358020-85358060	+
Bach2	chr4:32670660-32670720	+
Clcf1	chr19:4217760-4217800	+
Irf2	chr8:47858660-47858700	+
Hivep1	chr13:42180880-42180920	+
Cux1	chr5:136947620-136947660	-
Iffo1	chr6:125102400-125102460	+
Cd74	chr18:60971280-60971360	+
Runx1	chr16:92641980-92642060	-
Stat4	chr1:52151860-52151900	+
Srpk2	chr5:23105820-23105880	-
Npepl1	chr2:173946300-173946340	+
Ikzf2	chr1:69712740-69712800	-
Mbnl1	chr3:60421540-60421620	+
Bcar3	chr3:122167080-122167120	+
Pacs1	chr19:5256760-5256800	-
Klf13	chr7:71064560-71064680	-
Stat4	chr1:52085800-52085820	+
Arpc2	chr1:74286460-74286480	+
Lrrfip1	chr1:92990060-92990080	+
Rfwd2	chr1:161186760-161186780	+
Lims1	chr10:57828140-57828160	+
Psap	chr10:59754480-59754500	+
Psme4	chr11:30708840-30708860	+
Ebf1	chr11:44578900-44578920	+
Rapgef6	chr11:54388040-54388060	+
Smg6	chr11:74909820-74909840	+
Slfn1	chr11:82935800-82935820	+
Itsn2	chr12:4664960-4664980	+
Fut8	chr12:78552160-78552180	+
Esyt2	chr12:117590080-117590100	+
Cd83	chr13:43883120-43883140	+
Ssbp2	chr13:91765840-91765860	+
Lcp1	chr14:75593820-75593840	+
Mir19a	chr14:115443260-115443280	+
Grap2	chr15:80463040-80463060	+
Cacnb3	chr15:98464900-98464920	+
Mapk1	chr16:17043860-17043880	+
Srrm2	chr17:23958400-23958420	+
Srrm2	chr17:23960000-23960020	+
Ccnd3	chr17:47675120-47675140	+
Prkce	chr17:86705740-86705760	+
Tnfaip8	chr18:50172060-50172080	+
Tnfaip8	chr18:50217280-50217300	+
Clcf1	chr19:4221340-4221360	+
A430093F15Rik	chr19:10846880-10846900	+
Rapgef1	chr2:29506420-29506440	+
Pdk1	chr2:71729440-71729460	+
Arhgap1	chr2:91511180-91511200	+
Slc12a6	chr2:112149360-112149380	+
Pkig	chr2:163539680-163539700	+
Ncoa3	chr2:165837880-165837900	+
Phactr3	chr2:177871740-177871760	+
Vmn2r1	chr3:63896800-63896820	+
Mef2d	chr3:87973860-87973880	+
Slc39a1	chr3:90056780-90056800	+
Notch2	chr3:97949380-97949400	+
Rsbn1	chr3:103760780-103760800	+
Lyn	chr4:3650260-3650280	+
Gpr157	chr4:149479680-149479700	+
Mll5	chr5:22946300-22946320	+
Stim2	chr5:54410840-54410860	+
Trrap	chr5:145547660-145547680	+
Ahcyl2	chr6:29861900-29861920	+
Bhlhe40	chr6:108615200-108615220	+
Etv6	chr6:134040580-134040600	+
Lrmp	chr6:145080540-145080560	+
U2af2	chr7:5020900-5020920	+
A430078G23Rik	chr8:3357780-3357800	+
March1	chr8:68970060-68970080	+
Papd5	chr8:90782020-90782040	+
Sik3	chr9:45890180-45890200	+
Ctsh	chr9:89950660-89950680	+
Tbl1x	chrX:74769220-74769240	+
Med12	chrX:98479260-98479280	+
Dock10	chr1:80727420-80727440	-
Dock10	chr1:80743440-80743460	-
Sp110	chr1:87488000-87488020	-
Btg2	chr1:135972320-135972340	-
Ptprc	chr1:139993440-139993460	-
Ptprc	chr1:140043600-140043620	-
Dnm3	chr1:163928700-163928720	-
Rcsd1	chr1:167600540-167600560	-
Man1a	chr10:53764980-53765000	-
Man1a	chr10:53778360-53778380	-
Slc29a3	chr10:60175600-60175620	-
Rab21	chr10:114727040-114727060	-
Rap1b	chr10:117252880-117252900	-
Stat3	chr11:100753080-100753100	-
2610035D17Rik	chr11:113004240-113004260	-
2610035D17Rik	chr11:113014460-113014480	-
C130039O16Rik	chr12:85554920-85554940	-
Acot13	chr13:24920160-24920180	-
Blk	chr14:63995000-63995020	-
Sntb1	chr15:55687660-55687680	-
Eif2c2	chr15:72933940-72933960	-
Myh9	chr15:77591540-77591560	-
Csf2rb2	chr15:78132040-78132060	-
Klhl6	chr16:19962260-19962280	-
Tra2b	chr16:22260920-22260940	-
Lrrc33	chr16:32145220-32145240	-
Runx1	chr16:92778940-92778960	-
Satb1	chr17:51879860-51879880	-
Satb1	chr17:51911060-51911080	-
Nfatc1	chr18:80844820-80844840	-
Malat1	chr19:5802240-5802260	-
Celf2	chr2:6572540-6572560	-
Ehmt1	chr2:24665140-24665160	-
Vav2	chr2:27236000-27236020	-
Pag1	chr3:9740460-9740480	-
St6galnac3	chr3:152989560-152989580	-
Pax5	chr4:44681420-44681440	-
Rod1	chr4:59509520-59509540	-
Zfp933	chr4:147201600-147201620	-
Gbp8	chr5:105458900-105458920	-
Ep400	chr5:111115080-111115100	-
Anapc5	chr5:123252060-123252080	-
Zc3hav1	chr6:38295980-38296000	-
Arhgap25	chr6:87467220-87467240	-
Foxp1	chr6:99178540-99178560	-
Relb	chr7:20194380-20194400	-
Uvrag	chr7:106212040-106212060	-
Uvrag	chr7:106212080-106212100	-
Taok2	chr7:134012420-134012440	-
Ate1	chr7:137630300-137630320	-
Rasa3	chr8:13587640-13587660	-
Plekha2	chr8:26196700-26196720	-
Ubash3b	chr9:40955320-40955340	-
Cacna1i	chr15:80188920-80188960	+
Dock2	chr11:34334580-34334640	-
Immp2l	chr12:41853680-41853720	+
Lrrfip1	chr1:92990000-92990020	+
Itpkb	chr1:182283760-182283780	+
Bcl11a	chr11:24003760-24003780	+
Ebf1	chr11:44468120-44468140	+
Pum2	chr12:8710180-8710200	+
Elf1	chr14:79921460-79921480	+
Pcbp2	chr15:102301060-102301080	+
Snx29	chr16:11491900-11491920	+
Cd47	chr16:49896740-49896760	+
Eml4	chr17:83830440-83830460	+
Prkce	chr17:86613620-86613640	+
Prkce	chr17:86782140-86782160	+
D18Ertd653e	chr18:68094040-68094060	+
Mta2	chr19:9017640-9017660	+
Bcar3	chr3:122225640-122225660	+
Hvcn1	chr5:122678000-122678020	+
Lrch4	chr5:138081340-138081360	+
Itpr1	chr6:108188560-108188580	+
Myadm	chr7:3299240-3299260	+
Myst3	chr8:23984420-23984440	+
Inpp4b	chr8:84141420-84141440	+
Clasp2	chr9:113665480-113665500	+
Limd1	chr9:123398700-123398720	+
Diap2	chrX:126400480-126400500	+
Trip12	chr1:84805560-84805580	-
C030046I01Rik	chr10:79379460-79379480	-
Med13	chr11:86158520-86158540	-
Max	chr12:78039320-78039340	-
Ptk2b	chr14:66772280-66772300	-
Mycbp2	chr14:103683560-103683580	-
St3gal1	chr15:66934620-66934640	-
Brd1	chr15:88562320-88562340	-
Runx1	chr16:92800060-92800080	-
Malat1	chr19:5800080-5800100	-
Tmem179b	chr19:8848100-8848120	-
Ptprj	chr2:90358220-90358240	-
Madd	chr2:91009360-91009380	-
Fnip2	chr3:79273180-79273200	-
Pax5	chr4:44679140-44679160	-
Gtf3c2	chr5:31479000-31479020	-
Gtf3c2	chr5:31479100-31479120	-
Foxp1	chr6:99183360-99183380	-
Klf13	chr7:71053760-71053780	-
Gvin1	chr7:113098500-113098520	-
Arhgap17	chr7:130427460-130427480	-
Rasa3	chr8:13674080-13674100	-
Rplp1	chr9:61762200-61762220	-
Enox2	chrX:46570820-46570840	-
Gm8369	chr19:11579100-11579140	+
R3hdm1	chr1:130040240-130040260	+
Cdk17	chr10:92652420-92652440	+
Wibg	chr10:128189960-128189980	+
Cmah	chr13:24536380-24536400	+
Trim35	chr14:66929880-66929900	+
Nsmce2	chr15:59321640-59321660	+
Cyth4	chr15:78449840-78449860	+
Mfsd5	chr15:102110900-102110920	+
Nckap1l	chr15:103314900-103314920	+
Clcf1	chr19:4221400-4221420	+
Pten	chr19:32849300-32849320	+
Arhgap15	chr2:43848980-43849000	+
Lef1	chr3:130833640-130833660	+
Leng8	chr7:4097260-4097280	+
Dock10	chr1:80500520-80500540	-
Bcl2	chr1:108521300-108521320	-
Actr3	chr1:127312760-127312780	-
Arhgdia	chr11:120440380-120440400	-
Sema4d	chr13:51849460-51849480	-
Runx1	chr16:92817340-92817360	-
Phc3	chr3:30840080-30840100	-
Iqgap1	chr7:87872660-87872680	-
Gvin1	chr7:113071300-113071320	-
Il2rg	chrX:98460000-98460020	-
Man1a	chr10:53733220-53733260	-
Gpr183	chr14:122362700-122362740	-
Pip5k1c	chr10:80779960-80780020	+
Ikzf1	chr11:11630240-11630280	+
Bcar3	chr3:122129760-122129800	+
Fnbp1	chr2:30886700-30886740	-
Kif1b	chr4:148554240-148554280	-
Tec	chr5:73240620-73240700	-
Ankrd11	chr8:125485460-125485500	-
Hvcn1	chr5:122677580-122677620	+
Tmem163	chr1:129559600-129559640	-
Fam169b	chr7:75476260-75476320	+
Cd82	chr2:93259840-93259900	-
Elmo1	chr13:20558800-20558840	+
Pafah1b1	chr11:74524360-74524400	-
Usp24	chr4:106082340-106082380	+
Maz	chr7:134166120-134166240	-
Ppp3ca	chr3:136416580-136416640	+
B2m	chr2:121973460-121973520	+
Clcf1	chr19:4221460-4221500	+
Fcrl1	chr3:87186120-87186180	+
Fnbp1	chr2:30900440-30900500	-
Dgkg	chr16:22477620-22477660	-
Ikzf1	chr11:11620160-11620220	+
Hyou1	chr9:44199580-44199640	+
Fyb	chr15:6583040-6583100	+
Fam107b	chr2:3648500-3648560	+
Cerk	chr15:85993740-85993800	-
Scml4	chr10:42661120-42661180	+
Ctss	chr3:95353980-95354020	+
Pgpep1	chr8:73174100-73174140	-
March1	chr8:68961420-68961480	+
Imp4	chr1:34501880-34501900	+
Inpp4a	chr1:37365640-37365660	+
Npas2	chr1:39412260-39412280	+
Slc9a2	chr1:40786200-40786220	+
Nck2	chr1:43542700-43542720	+
Stat4	chr1:52111100-52111120	+
Cd28	chr1:60814380-60814400	+
Nrp2	chr1:62843240-62843260	+
Dgkd	chr1:89760940-89760960	+
R3hdm1	chr1:130040060-130040080	+
Rc3h1	chr1:162840880-162840900	+
Pigm	chr1:174310080-174310100	+
Pyhin1	chr1:175564620-175564640	+
Itpkb	chr1:182276040-182276060	+
Itpkb	chr1:182283920-182283940	+
Itpkb	chr1:182298060-182298080	+
Ipcef1	chr10:3406820-3406840	+
Themis	chr10:28456140-28456160	+
Fyn	chr10:39249160-39249180	+
Fyn	chr10:39249240-39249260	+
Nus1	chr10:52142900-52142920	+
Psap	chr10:59758360-59758380	+
Psap	chr10:59759280-59759300	+
Herc4	chr10:62724080-62724100	+
Sumo3	chr10:77073720-77073740	+
Pip5k1c	chr10:80780300-80780320	+
Ppm1h	chr10:122333580-122333600	+
Ppm1h	chr10:122339900-122339920	+
Ppm1h	chr10:122362300-122362320	+
Rnf41	chr10:127877500-127877520	+
Ccm2	chr11:6466000-6466020	+
Ikzf1	chr11:11634340-11634360	+
Egfr	chr11:16794560-16794580	+
Rtn4	chr11:29605480-29605500	+
Stk10	chr11:32447580-32447600	+
Fbxw11	chr11:32548080-32548100	+
Ebf1	chr11:44515300-44515320	+
Ebf1	chr11:44591160-44591180	+
Rapgef6	chr11:54483800-54483820	+
Igtp	chr11:58017380-58017400	+
Pik3r5	chr11:68248660-68248680	+
Pik3r5	chr11:68276180-68276200	+
Pik3r5	chr11:68278100-68278120	+
Mink1	chr11:70378000-70378020	+
Atp2a3	chr11:72778000-72778020	+
Flot2	chr11:77873180-77873200	+
Ppm1d	chr11:85130080-85130100	+
Spop	chr11:95275880-95275900	+
Skap1	chr11:96363320-96363340	+
Skap1	chr11:96513300-96513320	+
Lasp1	chr11:97694240-97694260	+
Casc3	chr11:98694740-98694760	+
Itsn2	chr12:4688800-4688820	+
Smc6	chr12:11284100-11284120	+
Fam49a	chr12:12271260-12271280	+
Rock2	chr12:16928940-16928960	+
Atl1	chr12:71031920-71031940	+
Prkch	chr12:74736240-74736260	+
Prkch	chr12:74859060-74859080	+
Mark3	chr12:112815280-112815300	+
Lyst	chr13:13721660-13721680	+
Lyst	chr13:13860400-13860420	+
Lyst	chr13:13860460-13860480	+
Elmo1	chr13:20317420-20317440	+
Elmo1	chr13:20541920-20541940	+
Cmah	chr13:24499740-24499760	+
Sykb	chr13:52714300-52714320	+
Ptdss1	chr13:67068560-67068580	+
Irx2	chr13:72766520-72766540	+
Col4a3bp	chr13:97375880-97375900	+
Atxn7	chr14:14855740-14855760	+
Top2b	chr14:17213360-17213380	+
Sec24c	chr14:21510700-21510720	+
2310021P13Rik	chr14:21534460-21534480	+
1700112E06Rik	chr14:22993380-22993400	+
Zmiz1	chr14:26375940-26375960	+
Arhgef3	chr14:28150140-28150160	+
D14Abb1e	chr14:28242620-28242640	+
Tkt	chr14:31362380-31362400	+
Ctsb	chr14:63760660-63760680	+
Mtbp	chr15:55445500-55445520	+
Grap2	chr15:80455260-80455280	+
Fam113b	chr15:97086460-97086480	+
Ciita	chr16:10497140-10497160	+
Snx29	chr16:11452420-11452440	+
Snx29	chr16:11552580-11552600	+
Snx29	chr16:11578160-11578180	+
Mkl2	chr16:13349540-13349560	+
Yeats2	chr16:20174200-20174220	+
St6gal1	chr16:23304460-23304480	+
Lpp	chr16:24666040-24666060	+
Lpp	chr16:24732500-24732520	+
Lpp	chr16:24735900-24735920	+
Opa1	chr16:29631800-29631820	+
Lrch3	chr16:33009320-33009340	+
Gsk3b	chr16:38211720-38211740	+
Btla	chr16:45225820-45225840	+
Cblb	chr16:52061000-52061020	+
Cblb	chr16:52129980-52130000	+
Robo1	chr16:72912700-72912720	+
Usp25	chr16:77053840-77053860	+
Arid1b	chr17:5101460-5101480	+
Unkl	chr17:25330040-25330060	+
A930001N09Rik	chr17:26858440-26858460	+
A930001N09Rik	chr17:26867120-26867140	+
H2-Eb1	chr17:34443820-34443840	+
H2-D1	chr17:35400520-35400540	+
A930015D03Rik	chr17:36138820-36138840	+
Vav1	chr17:57419020-57419040	+
Emr1	chr17:57590560-57590580	+
Ppp4r1	chr17:66168640-66168660	+
Rhoq	chr17:87375560-87375580	+
Wac	chr18:7874020-7874040	+
Apc	chr18:34451080-34451100	+
Kdm3b	chr18:34949920-34949940	+
Arhgap26	chr18:39232540-39232560	+
Mbd1	chr18:74434580-74434600	+
5430411K18Rik	chr18:78197660-78197680	+
Fam69c	chr18:84901300-84901320	+
Cyb5	chr18:85029400-85029420	+
Cd226	chr18:89418240-89418260	+
Clcf1	chr19:4215800-4215820	+
Lpxn	chr19:12884420-12884440	+
Lpxn	chr19:12905740-12905760	+
Gnaq	chr19:16306540-16306560	+
Dock8	chr19:25209540-25209560	+
Dock8	chr19:25273040-25273060	+
Uhrf2	chr19:30140480-30140500	+
Btaf1	chr19:37018600-37018620	+
Nhlrc2	chr19:56634020-56634040	+
Fam107b	chr2:3658100-3658120	+
Ncs1	chr2:31149820-31149840	+
St6galnac6	chr2:32456620-32456640	+
Arhgap15	chr2:43891240-43891260	+
Tank	chr2:61420180-61420200	+
Ubr3	chr2:69804780-69804800	+
Hoxd13	chr2:74508320-74508340	+
Itga4	chr2:79111500-79111520	+
Phf21a	chr2:92078680-92078700	+
Phf21a	chr2:92108840-92108860	+
Abtb2	chr2:103455420-103455440	+
Slc12a6	chr2:112146080-112146100	+
Aven	chr2:112371100-112371120	+
Thbs1	chr2:117938460-117938480	+
Tmem62	chr2:120820220-120820240	+
Gm14085	chr2:122314680-122314700	+
Cds2	chr2:132107400-132107420	+
Raly	chr2:154656100-154656120	+
Ppp1r16b	chr2:158512420-158512440	+
Ptpn1	chr2:167796180-167796200	+
Ythdf3	chr3:16093840-16093860	+
Tnik	chr3:28422960-28422980	+
Sec62	chr3:30704700-30704720	+
2810407C02Rik	chr3:58392760-58392780	+
Mbnl1	chr3:60374740-60374760	+
Plrg1	chr3:82866840-82866860	+
Adar	chr3:89544560-89544580	+
Rorc	chr3:94191660-94191680	+
Notch2	chr3:97863760-97863780	+
Vav3	chr3:109310060-109310080	+
Bcar3	chr3:122223180-122223200	+
Camk2d	chr3:126413940-126413960	+
Camk2d	chr3:126532980-126533000	+
Lef1	chr3:130869220-130869240	+
Ppp3ca	chr3:136339080-136339100	+
Ppp3ca	chr3:136364700-136364720	+
Ppp3ca	chr3:136416520-136416540	+
Lyn	chr4:3648280-3648300	+
Lyn	chr4:3694500-3694520	+
Zcchc7	chr4:44831740-44831760	+
Ugcg	chr4:59212500-59212520	+
Snx30	chr4:59834940-59834960	+
Snapc3	chr4:83084360-83084380	+
Meaf6	chr4:124776900-124776920	+
Capzb	chr4:138844720-138844740	+
Rcc2	chr4:140277940-140277960	+
Cdk6	chr5:3522260-3522280	+
Agap3	chr5:23982620-23982640	+
Add1	chr5:34960060-34960080	+
Rbpj	chr5:53993900-53993920	+
Stim2	chr5:54477880-54477900	+
Tbc1d1	chr5:64725200-64725220	+
Slc30a9	chr5:67709640-67709660	+
Mobkl1a	chr5:89150660-89150680	+
Sept11	chr5:93602100-93602120	+
Bmp2k	chr5:97432180-97432200	+
Arhgap24	chr5:103108400-103108420	+
Zfp326	chr5:106319500-106319520	+
Znf326	chr5:106319500-106319520	+
Chfr	chr5:110577320-110577340	+
Oas1b	chr5:121265740-121265760	+
Pptc7	chr5:122754380-122754400	+
Mlxip	chr5:123900960-123900980	+
Mlxip	chr5:123902260-123902280	+
Baz1b	chr5:135682600-135682620	+
Pan3	chr5:148297060-148297080	+
Capza2	chr6:17615500-17615520	+
Aak1	chr6:86876240-86876260	+
Ppp4r2	chr6:100808240-100808260	+
Etv6	chr6:134025660-134025680	+
Aebp2	chr6:140608280-140608300	+
U2af2	chr7:5014060-5014080	+
Irf2bp1	chr7:19591760-19591780	+
Cd79a	chr7:25686740-25686760	+
Zfp420	chr7:30655060-30655080	+
Shank1	chr7:51611320-51611340	+
Akap13	chr7:82846840-82846860	+
Ctsc	chr7:95443820-95443840	+
Picalm	chr7:97330540-97330560	+
Lrrc32	chr7:105644980-105645000	+
Fchsd2	chr7:108263080-108263100	+
Pde2a	chr7:108614380-108614400	+
Swap70	chr7:117398700-117398720	+
Whsc1l1	chr8:26755040-26755060	+
Whsc1l1	chr8:26795660-26795700	+
Inpp4b	chr8:83906440-83906460	+
[truncated: 26,848 more rows]
