# Supplementary material for: The RNA-binding protein ROD1/PTBP3 cotranscriptionally defines AID-loading sites to mediate antibody class switch in mammalian genomes
Source: Cell Res. 2018 Aug 24;28(10):981–95. doi: 10.1038/s41422-018-0076-9 (PMC6170407; doi:10.1038/s41422-018-0076-9)
Supplement: Supplementary file 24 — Supplementary information, Table S5 [file 41422_2018_76_MOESM24_ESM.xlsx]

## Sheet: Sheet1
Supplementary Table 5. PCR primers used in this study
Primers	Sequence (5' to 3')
Mouse ROD1 F	CTCGCTTAGACCTTCCTACTGG
Mouse ROD1 R	CTGCTTGAGGAAATGCGATGGC
Mouse ACTB F	CATTGCTGACAGGATGCAGAAGG
Mouse ACTB R	TGCTGGAAGGTGGACAGTGAGG
Mouse GAPDH F	CATCACTGCCACCCAGAAGACTG
Mouse GAPDH R	ATGCCAGTGAGCTTCCCGTTCAG
ImF	CTCTGGCCCTGCTTATTGTTG
Cγ3R	CTCAGGGAAGTAGCCTTTGACA
Cγ1R	GGATCCAGAGTTCCAGGTCACT
Cγ2bR	CACTGAGCTGCTCATAGTGTAGAGTC
CεR	CCAGGGTCATGGAAGCAGTG
Pim1 F	CCCAGGATCTAGCCCACATAACATC
Pim1 R	AGCGTAGCAAGTTGTGAGAAATGG
Pax5 F	CTGCTAGGATGGTTCTGCTTGG
Pax5 R	CAACTCAATTGCAACCTCCATAGGTC
myc F	CGGTTGATCACCCTCTATCACTC
myc R	GCTCCACACAATACGCCATGTAC
CD83 F	AGATCTCCCTTGCTCAAACAACG
CD83 R	GACCTGCTACTCTCCAGATTTTGTG
CD79b F	TGCTGATTGAGAAGGTTGGTGTG
CD79b R	GGAAGGGGTTGCTCCTGAATC
IgH F	CCCAGTTCATGGTCCGAGTC
IgH R	GTGAGGCTGAGCTAGCATGG
IgK F	CAAATGTTTACATTTAGATA
IgK R	AATAATTCTGGGTTCTTCTG
pcDNA-HA-mAID F	CCCAAGCTTACCATGTACCCATACGACGTCCCAGACTACGCTGACAGCCTTCTGATGAAGCA
pcDNA-HA-mAID R	ATAAGAATGCGGCCGCTCAAAATCCCAACATACGAAATG
pcDNA-FLAG-mROD1 F	CCCAAGCTTACCATGGATTACAAGGATGACGACGATAAGAACAGCTCGACTTCTGCAG
pcDNA-FLAG-mROD1 R	ATAAGAATGCGGCCGCTCAGATGGTGGATTTTGAGAAG
pGEX-GST-mAID F	CGCGGATCCGACAGCCTTCTGATGAAGCA
pGEX-GST-mAID R	CGCGGATCCTCAAAATCCCAACATACGAAATG
pET28a-His-mROD1 F	CGCGGATCCAACAGCTCGACTTCTGCAG
pET28a-His-mROD1 R	CGCGGATCCTCAGATGGTGGATTTTGAGAAG
pET28a-His-N-mROD1 F	CGCGGATCCGATGGTGTTGTTACAGATCTTA
pET28a-His-N-mROD1 R	CGCGGATCCTCACATTATACCCGGTGCACCAA
pET28a-His-C-mROD1 F	CGCGGATCCTCCTCTCCATATGCAGGGGC
pET28a-His-C-mROD1 R	CGCGGATCCTCAGATGGTGGATTTTGAGAAG
pET28a-His-RBD3M-mROD1 F	GACCTTCCTACTGGTGACGGCCAGCAGAGGCTCTATGGAAAAGT
pET28a-His-RBD3M-mROD1 R	ACTTTTCCATAGAGCCTCTGCTGGCCGTCACCAGTAGGAAGGTC
pET28a-His-RBD4M-mROD1 F	CAGAGGCTCTATGGAAAAGTCCTTCTCAAAATCCACCATCTGA
pET28a-His-RBD4M-mROD1R	TCAGATGGTGGATTTTGAGAAGGACTTTTCCATAGAGCCTCTG
pcDNA-HA-hAID F	CCCAAGCTTACCATGTACCCATACGACGTCCCAGACTACGCTGACAGCCTCTTGATGAACCG
pcDNA-HA-hAID R	ATAAGAATGCGGCCGCTCAAAGTCCCAAAGTACGAA
pET28a-His-hROD1 F	CGCGGATCCGACGCTTCCCCCTCACCT
pET28a-His-hROD1 R	CGCGGATCCTCAGATTGTAGATTTTGAGAAGG
pGEX-GST-hAID F	CGCGGATCCGACAGCCTCTTGATGAACCG
pGEX-GST-hAID R	CGCGGATCCTCAAAGTCCCAAAGTACGAAAT
λN-mROD1 Fw	CGCGGATCCACCATGATGGACGCCGAGACCCGCCGCCGCGAGCGCCGCGCCGAGAAGCAGGCCCAGTGGAAGGCCGCCAACGATTACAAGGATGACGACGATAAGAACAGCTCGACTTCTGCAG
λN-mROD1 Rv	CGCGGATCCTCAGATGGTGGATTTTGAGAAG
λN-mAID Fw	CGCGGATCCACCATGATGGACGCCGAGACCCGCCGCCGCGAGCGCCGCGCCGAGAAGCAGGCCCAGTGGAAGGCCGCCAACGATTACAAGGATGACGACGATAAGGACAGCCTTCTGATGAAGCA
λN-mAID Rv	CGCGGATCCTCAAAATCCCAACATACGAAATG
boxB Fw	CCTAAGTCCAACTACTAAAC
boxB Rv	CCTTCATAATATCCTCGAGATAAT
J558FR3 Fw	GCCTGACATCTGAGGACTCTGC
JH4 intron Rv	CCTCTCCAGTTTCGGCTGAATCC
Human AID MM-V F	CCGGGGTGCAAATAGCCATCGTGACCTTCAAAGATTATTTT
Human AID MM-V R	AAAATAATCTTTGAAGGTCACGATGGCTATTTGCACCCCGG
Human AID MC-X F	TTCAAAGATTATTTTTACTGATGGAATACTTTTGTAGAAA
Human AID MC-X R	TTTCTACAAAAGTATTCCATCAGTAAAAATAATCTTTGAA
Human AID MF-S F	TTTTACTGCTGGAATACTTCTGTAGAAAACCACGAAAGAA
Human AID MF-S R	TTCTTTCGTGGTTTTCTACAGAAGTATTCCAGCAGTAAAA
Human AID T F	GTGCAAATAGCCATCGTGACCTTCAAAGATTATTTTTACTGATGGAATACTTCTGTAGAAAACCACGA
Human AID T R	TCGTGGTTTTCTACAGAAGTATTCCATCAGTAAAAATAATCTTTGAAGGTCACGATGGCTATTTGCAC
Mouse AID MM-V F	CTGGGGTCCAGATCGGGATCGTGACCTTCAAAGACTATTTT
Mouse AID MM-V R	AAAATAGTCTTTGAAGGTCACGATCCCGATCTGGACCCCAG
Mouse AID MC-X F	TTCAAAGACTATTTTTACTGATGGAATACATTTGTAGAAAA
Mouse AID MC-X R	TTTTCTACAAATGTATTCCATCAGTAAAAATAGTCTTTGAA
Mouse AID MF-S F	TTTTTACTGCTGGAATACATCTGTAGAAAATCGTGAAAGAA
Mouse AID MF-S R	TTCTTTCACGATTTTCTACAGATGTATTCCAGCAGTAAAAA
Mouse ROD1 DF	AAGAAGCAATCCAGGCTCTTCACCACCTCAGAGTTTCCTT
Mouse ROD1 DR	AAGGAAACTCTGAGGTGGTGAAGAGCCTGGATTGCTTCTT
Mouse ROD1 MH-R F	CATGACCTTGGAGAGAATCGCCACCTCAGAGTTTCCTTCT
Mouse ROD1 MH-R R	AGAAGGAAACTCTGAGGTGGCGATTCTCTCCAAGGTCATG
Mouse ROD1 ML-P F	GAGCTTCACAATCATGACCCTGGAGAGAATCACCACCTCA
Mouse ROD1 ML-P R	TGAGGTGGTGATTCTCTCCAGGGTCATGATTGTGAAGCTC
Mouse ROD1 MGE-FW F	AGCTTCACAATCATGACCTTTTCTGGAATCACCACCTCAGAGTTT
Mouse ROD1 MGE-FW R	AAACTCTGAGGTGGTGATTCCAGAAAAGGTCATGATTGTGAAGCT
Mouse ROD1 MH-L F	CTCTTATTGAGCTTCACAATCTTGACCTTGGAGAGAATCACCA
Mouse ROD1 MH-L R	TGGTGATTCTCTCCAAGGTCAAGATTGTGAAGCTCAATAAGAG
Mouse ROD1 MD-F F	TTATTGAGCTTCACAATCATTTCCTTGGAGAGAATCACCACCT
Mouse ROD1 MD-F R	AGGTGGTGATTCTCTCCAAGGAAATGATTGTGAAGCTCAATAA
Mouse ROD1 ME-W F	TTCACAATCATGACCTTGGATGGAATCACCACCTCAGAGTTTC
Mouse ROD1 ME-W R	GAAACTCTGAGGTGGTGATTCCATCCAAGGTCATGATTGTGAA
Mouse ROD1 MHD-YN F	CTCTTATTGAGCTTCACAATTATAACCTTGGAGAGAATCACCACCT
Mouse ROD1 MHD-YN R	AGGTGGTGATTCTCTCCAAGGTTATAATTGTGAAGCTCAATAAGAG
Mouse ROD1 MH-Y F	CTCTTATTGAGCTTCACAATTATGACCTTGGAGAGAATCACCACCT
Mouse ROD1 MH-Y R	AGGTGGTGATTCTCTCCAAGGTCATAATTGTGAAGCTCAATAAGAG
Mouse ROD1 MD-N F	CTCTTATTGAGCTTCACAATCATAACCTTGGAGAGAATCACCACCT
Mouse ROD1 MD-N R	AGGTGGTGATTCTCTCCAAGGTTATGATTGTGAAGCTCAATAAGAG
Human ROD1 DF	AAGAAGCAATTCAGGCCCTCCACCACCTCAGAGTTTCCTT
Human ROD1 DR	AAGGAAACTCTGAGGTGGTGGAGGGCCTGAATTGCTTCTT
Human ROD1 MH-R F	CATGACCTTGGAGAAAATCGCCACCTCAGAGTTTCCTTCT
Human ROD1 MH-R R	AGAAGGAAACTCTGAGGTGGCGATTTTCTCCAAGGTCATG
Human ROD1 ML-P F	TGAGCTTCATAACCATGACCCTGGAGAAAATCACCACCTC
Human ROD1 ML-P R	GAGGTGGTGATTTTCTCCAGGGTCATGGTTATGAAGCTCA
Human ROD1 MGE-FW F	AGCTTCATAACCATGACCTTTTCTGGAATCACCACCTCAGAGTTT
Human ROD1 MGE-FW R	AAACTCTGAGGTGGTGATTCCAGAAAAGGTCATGGTTATGAAGCT
Mir142-S-90 ASO	AGUGCUUUCUACUUUAUGG
Mir142-S-13 ASO	ACUCCUGCUUUAAUAAAGG
Mir142-S-76 ASO	UAUGGGUGACUGCACUGUC
Mir142-AS-46 ASO	AAACAGGUGAGCAUCUCUC
Mir142-AS-56 ASO	AACAUCAAGGAAACAGGUG
Mir142-AS-65 ASO	CUCCACUCCAACAUCAAGG
Pim1-1S-43 ASO	UAUUUCUCCCAGCACAGGC
Pim1-1S-11 ASO	AAGGCACUCAGGAGUUGGA
Pim1-1S-80 ASO	GAGUUUGAGAAGCAGCAGG
Pim1-1AS-16 ASO	AAGACCUCACACAGAACGC
Pim1-1AS-44 ASO	UUGGUUUCGACUUAACUGU
Pim1-1AS-70 ASO	AUUCCCAAGCAAACUGGUC
Pim1-2S-59 ASO	AAGAGGAAGACCAGUUUGC
Pim1-2S-79 ASO	AAACAGUUAAGUCGAAACC
Pim1-2S-102 ASO	UUCUGUGUGAGGUCUUGGU
Pim1-2AS-4 ASO	UGUCACCUCUUCCAACUCC
Pim1-2AS-16 ASO	UAUUUAAGUCCCUGUCACC
Pim1-2AS-25 ASO	CUAGCACCAUAUUUAAGUC
CD83-1S-12 ASO	UAUCACCUCCUUCCUGACA
CD83-1S-17 ASO	CAUGGUAUCACCUCCUUCC
CD83-1S-21 ASO	UCUCCAUGGUAUCACCUCC
CD83-1AS-37 ASO	AAGAAUUGUUUGAGUAGGC
CD83-2S-6 ASO	AACAAUUCUUGGACUCCGG
CD83-2S-13 ASO	CUACUCAAACAAUUCUUGG
CD83-2AS-6 ASO	UACCAUGGAGAUCUCAGGC
CD83-2AS-21 ASO	UCAGGAAGGAGGUGAUACC
CD83-2AS-31 ASO	UAAGUUUGUGUCAGGAAGG
Mir142-qpcr F(ChIP/RIP)	ACAGACAGTGCAGTCACCCA
Mir142-qpcr R(ChIP/RIP)	AAGCCCACAGTGCACTCATC
CD83-qpcr F (ChIP)	AGGCCACTGCTGTGTAGAACA
CD83-qpcr R (ChIP)	GCTCAGACAGAAGAAAAGAGAAACA
Pim1-qpcr F (ChIP)	CTACAGGGCCAACTGCTGAG
Pim1-qpcr R (ChIP)	GGAAGACCAGTTTGCTTGGG
CD79b-qpcr F (ChIP)	GCCCAAGAGTTGAGCAGGAT
CD79b-qpcr R (ChIP)	CTCTTCGGACAGGGGAGGTA
CD83-S-RT qpcr F	GTCCACCCTGTTACTGAA
CD83-S-RT qpcr R	CACACACTGTTCTACACAG
CD83-AS-RT qpcr F	CTGTCTGAGCTCAGTAAA
CD83-AS-RT qpcr R	GGTGAGCACTCAAATGTTG
Pim1-S-RT qpcr F	CTCCTGAGTGCCTTCTGTGG
Pim1-S-RT qpcr R	AAGCAAAACCCAGGCAGAGT
Pim1-AS-RT qpcr F	GCAAACTGGTCTTCCTCTTTGG
Pim1-AS-RT qpcr R	TGCATTGGTTGTGCGTTCTG
Mir142-S-RT qpcr F	AGCAGGAGTCGGCAAGAAAA
Mir142-S-RT qpcr R	ATGGGTGACTGCACTGTCTG
Mir142-AS-RT qpcr F	CCGTCCTCCACTCCAACATC
Mir142-AS-RT qpcr R	AGCCATGAAGGTCTTTCGGG
g3 RIP-qPCR 1F	TCCACAAACCAGCTGACATG
g3 RIP-qPCR 1R	AAGCCCAAGGATGCACTCAT
g1 RIP-qPCR F	TGAGTTTCCACACTTCCACCT
g1 RIP-qPCR R	ATGGAAGAGTGGGGATCTA
Il4ra ChIP-qPCR F	GCTAGTCTGTGATTCCGTCT
Il4ra ChIP-qPCR R	ACTTTAGGATGGGACAAATG
Grap ChIP-qPCR F	GGCCAACAGGGTTGGTAGG
Grap ChIP-qPCR R	CAAAACCCTAGAAAACAGT
Ly6e ChIP-qPCR F	CGCCATCTGTGCTCCGCTC
Ly6e ChIP-qPCR R	TCGGGCTCAGCAGACTCACCT
H2afx ChIP-qPCR F	TTGGTAGTTCGTGGTCTCTC
H2afx ChIP-qPCR R	ACGCGGCCTACAGGGAACTG
Il4i1ChIP-qPCR F	GTCCTTTTGCCAGCCCTGCG
Il4il ChIP-qPCR R	CGTGGTCCTCCATACACTTC
Adrbk1 ChIP-qPCR F	CAGAGGCAGACTTGAGGAA
Adrbk1 ChIP-qPCR R	CGCTTCCTGTATCTCACTGC
Actb ChIP-qPCR F	TAGGGCGGCCCACGATGGAG
Actb ChIP-qPCR R	TGACGATATCGCTGCGCTGGT
Ucp2 ChIP-qPCR F	CTTTGTTATTTGCCTCTGA
Ucp2 ChIP-qPCR R	ACGTGAAAGCCCCTTCCCCCA
Hmbs ChIP-qPCR F	AATGAAAGGGGTTAGACTTC
Hmbs ChIP-qPCR R	GGTCACTAGTGGGACCCAGA
Rpl4 ChIP-qPCR F	ATTGTCTTCAAAGAAAAGGG
Rpl4 ChIP-qPCR R	CGCTTAAGATTCAAAGGTCTA
Gdi2 ChIP-qPCR F	GCACAAGACGGGTGAAATTT
Gdi2 ChIP-qPCR R	GTCAAGGGGATCCTGCTCTC
Cdc42 ChIP-qPCR F	GCCACCTTACTCTGAACCAA
Cdc42 ChIP-qPCR R	CGTCATCGCAGCATAAGGG
Crk ChIP-qPCR F	GGGATGTTACGGGGACATCA
Crk ChIP-qPCR R	CCGGCTCTAACACTGCAGGA
Fam50a ChIP-qPCR F	AGTATTGTCCACCCTCAACTA
Fam50a ChIP-qPCR R	ATATTAATAAGTGCCCTGTA
Iμ-CμF	ACCTGGGAATGTATGGTTGTGGCTT
Iμ-CμR	TCTGAACCTTCAAGGATGCTCTTG
Iγ3-Cγ3 F	AACTACTGCTACCACCACCACCAG
Iγ3-Cγ3 R	ACCAAGGGATAGACAGATGGGG
Iγ1-Cγ1 F	GGCCCTTCCAGATCTTTGAG
Iγ1-Cγ1 R	ATGGAGTTAGTTTGGGCAGCA
Iγ2b-Cγ2b F	GATGGGGAGGAGTTGGCAGAT
Iγ2b-Cγ2b R	CGGAGGAACCAGTTGTATC
Iγ2a-Cγ2a F	GCTGATGTACCTACCGAGAGA
Iγ2a-Cγ2a R	GCTGGGCCAGGTGCTCGAGGTT
Iε-CεF	ACTAGAGATTCACAACG
Iε-CεR	AGCGATGAATGGAGTAGC
Iα-CαF	CAAGAAGGAGAAGGTGATTCAG
Iα-CαR	GAGCTGGTGGGAGTGTCAGTG
Iμ-Cγ3 F	CTCGGTGGCTTTGAAGGAAC
Iμ-Cγ3 R	ACCAAGGGATAGACAGATGGGG
Iμ-Cγ1 F	ACCTGGGAATGTATGGTTGTGGCTT
Iμ-Cγ1 R	ATGGAGTTAGTTTGGGCAGCA
Iμ-Cγ2b F	ACCTGGGAATGTATGGTTGTGGCTT
Iμ-Cγ2b R	CGGAGGAACCAGTTGTATC
Iμ-Cγ2a F	ACCTGGGAATGTATGGTTGTGGCTT
Iμ-Cγ2a R	GCTGGGCCAGGTGCTCGAGGTT
Iμ-CεF	CTCGGTGGCTTTGAAGGAAC
Iμ-CεR	AGCGATGAATGGAGTAGC
Iμ-CαF	ACCTGGGAATGTATGGTTGTGGCTT
Iμ-CαR	TAATCGTGAATCAGGCAG
